# Supplementary material for: Combined acid hydrolysis and fermentation improves bioactivity of citrus flavonoids in vitro and in vivo
Source: Commun Biol. 2023 Oct 25;6:1083. doi: 10.1038/s42003-023-05424-7 (PMC10600125; doi:10.1038/s42003-023-05424-7)
Supplement: Supplementary file 3 — Supplementary Data [file 42003_2023_5424_MOESM3_ESM.xlsx]

## Sheet: Figure 2
Source data for Figure 2
Figure 2b
	Narirutin [µM]						Number of families	1
	Control	L. plantarum	L. rhamnosus	L. brevis	L. paracasei		Number of comparisons per family	4
	68	64	65	74	58		Alpha	0.05
	71	54	73	72	69
	66	71	70	72	71		Dunn's multiple comparisons test	Mean rank diff,	Significant?	Summary	Adjusted P Value	A-?			Test details	Mean rank 1	Mean rank 2	Mean rank diff,	n1	n2	Z
	69	68	66	63	71		Control vs. L. plantarum	4.25	No	ns	>0,9999	B	L, plantarum		Control vs. L. plantarum	15	10.75	4.25	6	6	0.8407
	69	68	63	64	71		Control vs. L. rhamnosus	1.333	No	ns	>0,9999	C	L, rhamnosus		Control vs. L. rhamnosus	15	13.67	1.333	6	6	0.2637
	63	62	63	70	69		Control vs. L. brevis	-4.917	No	ns	>0,9999	D	L, brevis		Control vs. L. brevis	15	19.92	-4.917	6	6	0.9725
							Control vs. L. paracasei	-3.167	No	ns	>0,9999	E	L, paracasei		Control vs. L. paracasei	15	18.17	-3.167	6	6	0.6264
	Naringin [mM]						Number of families	1
	Control	L. plantarum	L. rhamnosus	L. brevis	L. paracasei		Number of comparisons per family	4
	11.494	10.36	11.268	11.93	9.53		Alpha	0.05
	11.372	8.83	12.015	11.542	11.596
	10.602	11.691	11.549	11.36	11.577		Dunn's multiple comparisons test	Mean rank diff,	Significant?	Summary	Adjusted P Value	A-?			Test details	Mean rank 1	Mean rank 2	Mean rank diff,	n1	n2	Z
	11.26	11.274	11.365	11.242	11.677		Control vs. L. plantarum	1.333	No	ns	>0,9999	B	L, plantarum		Control vs. L. plantarum	12.5	11.17	1.333	6	6	0.2623
	11.515	11.227	11.075	11.091	11.507		Control vs. L. rhamnosus	-3.167	No	ns	>0,9999	C	L, rhamnosus		Control vs. L. rhamnosus	12.5	15.67	-3.167	6	6	0.623
	10.928	11.294	11.203	11.932	11.685		Control vs. L. brevis	-5.833	No	ns	>0,9999	D	L, brevis		Control vs. L. brevis	12.5	18.33	-5.833	6	6	1.148
							Control vs. L. paracasei	-7.333	No	ns	0.5963	E	L, paracasei		Control vs. L. paracasei	12.5	19.83	-7.333	6	6	1.443
	Naringenin-7-O-glucoside [µM]						Number of families	1
	Control	L. plantarum	L. rhamnosus	L. brevis	L. paracasei		Number of comparisons per family	4
	913	152	591	868	706		Alpha	0.05
	904	126	599	820	860
	853	191	548	758	865		Dunn's multiple comparisons test	Mean rank diff,	Significant?	Summary	Adjusted P Value	A-?			Test details	Mean rank 1	Mean rank 2	Mean rank diff,	n1	n2	Z
	721	21	578	488	752		Control vs. L. plantarum	20.33	Yes	***	0.0003	B	L, plantarum		Control vs. L. plantarum	23.83	3.5	20.33	6	6	4.001
	782	0	551	510	712		Control vs. L. rhamnosus	12	No	ns	0.0729	C	L, rhamnosus		Control vs. L. rhamnosus	23.83	11.83	12	6	6	2.361
	703	0	528	586	707		Control vs. L. brevis	6.833	No	ns	0.715	D	L, brevis		Control vs. L. brevis	23.83	17	6.833	6	6	1.345
							Control vs. L. paracasei	2.5	No	ns	>0,9999	E	L, paracasei		Control vs. L. paracasei	23.83	21.33	2.5	6	6	0.4919
	Naringenin [µM]						Number of families	1
	Control	L. plantarum	L. rhamnosus	L. brevis	L. paracasei		Number of comparisons per family	4
	243	714	470	331	247		Alpha	0.05
	236	624	504	337	284
	218	749	502	323	272		Dunn's multiple comparisons test	Mean rank diff,	Significant?	Summary	Adjusted P Value	A-?			Test details	Mean rank 1	Mean rank 2	Mean rank diff,	n1	n2	Z
	213	690	308	367	248		Control vs. L. plantarum	-24	Yes	****	<0,0001	B	L, plantarum		Control vs. L. plantarum	3.5	27.5	-24	6	6	4.722
	222	730	307	366	253		Control vs. L. rhamnosus	-15.33	Yes	*	0.0102	C	L, rhamnosus		Control vs. L. rhamnosus	3.5	18.83	-15.33	6	6	3.017
	207	740	333	386	253		Control vs. L. brevis	-14.67	Yes	*	0.0156	D	L, brevis		Control vs. L. brevis	3.5	18.17	-14.67	6	6	2.886
							Control vs. L. paracasei	-6	No	ns	0.951	E	L, paracasei		Control vs. L. paracasei	3.5	9.5	-6	6	6	1.181
	Hesperidin [µM]						Number of families	1
	Control	L. plantarum	L. rhamnosus	L. brevis	L. paracasei		Number of comparisons per family	4
	319	281	325	331	264		Alpha	0.05
	311	243	388	319	316
	289	426	318	312	321		Dunn's multiple comparisons test	Mean rank diff,	Significant?	Summary	Adjusted P Value	A-?			Test details	Mean rank 1	Mean rank 2	Mean rank diff,	n1	n2	Z
	317	318	323	317	408		Control vs. L. plantarum	0.5833	No	ns	>0,9999	B	L, plantarum		Control vs. L. plantarum	11.25	10.67	0.5833	6	6	0.1149
	323	312	314	325	326		Control vs. L. rhamnosus	-6.75	No	ns	0.7351	C	L, rhamnosus		Control vs. L. rhamnosus	11.25	18	-6.75	6	6	1.329
	307	309	316	351	351		Control vs. L. brevis	-7.667	No	ns	0.5244	D	L, brevis		Control vs. L. brevis	11.25	18.92	-7.667	6	6	1.51
							Control vs. L. paracasei	-7.417	No	ns	0.5766	E	L, paracasei		Control vs. L. paracasei	11.25	18.67	-7.417	6	6	1.461
	Neohesperidin [mM]						Number of families	1
	Control	L. plantarum	L. rhamnosus	L. brevis	L. paracasei		Number of comparisons per family	4
	2.408	2.135	2.347	2.488	1.986		Alpha	0.05
	2.359	1.816	2.495	2.403	2.417
	2.204	2.409	2.388	2.37	2.381		Dunn's multiple comparisons test	Mean rank diff,	Significant?	Summary	Adjusted P Value	A-?			Test details	Mean rank 1	Mean rank 2	Mean rank diff,	n1	n2	Z
	2.344	2.345	2.336	2.323	2.435		Control vs. L. plantarum	2.5	No	ns	>0,9999	B	L, plantarum		Control vs. L. plantarum	13.5	11	2.5	6	6	0.4919
	2.402	2.332	2.294	2.293	2.394		Control vs. L. rhamnosus	-1.5	No	ns	>0,9999	C	L, rhamnosus		Control vs. L. rhamnosus	13.5	15	-1.5	6	6	0.2951
	2.27	2.358	2.324	2.484	2.446		Control vs. L. brevis	-4.833	No	ns	>0,9999	D	L, brevis		Control vs. L. brevis	13.5	18.33	-4.833	6	6	0.9509
							Control vs. L. paracasei	-6.167	No	ns	0.9001	E	L, paracasei		Control vs. L. paracasei	13.5	19.67	-6.167	6	6	1.213
	Hesperetin-7-O-glucoside [µM]						Number of families	1
	Control	L. plantarum	L. rhamnosus	L. brevis	L. paracasei		Number of comparisons per family	4
	239	74	170	228	186		Alpha	0.05
	237	74	184	219	223
	218	98	164	217	216		Dunn's multiple comparisons test	Mean rank diff,	Significant?	Summary	Adjusted P Value	A-?			Test details	Mean rank 1	Mean rank 2	Mean rank diff,	n1	n2	Z
	164	15	133	131	175		Control vs. L. plantarum	17.75	Yes	**	0.0019	B	L, plantarum		Control vs. L. plantarum	21.25	3.5	17.75	6	6	3.494
	169	0	118	128	173		Control vs. L. rhamnosus	8.167	No	ns	0.4318	C	L, rhamnosus		Control vs. L. rhamnosus	21.25	13.08	8.167	6	6	1.607
	156	0	117	142	175		Control vs. L. brevis	3.083	No	ns	>0,9999	D	L, brevis		Control vs. L. brevis	21.25	18.17	3.083	6	6	0.6069
							Control vs. L. paracasei	-0.25	No	ns	>0,9999	E	L, paracasei		Control vs. L. paracasei	21.25	21.5	-0.25	6	6	0.04921
	Hesperetin [µM]						Number of families	1
	Control	L. plantarum	L. rhamnosus	L. brevis	L. paracasei		Number of comparisons per family	4
	120	243	186	139	111		Alpha	0.05
	106	209	205	132	116
	103	240	188	139	116		Dunnett's multiple comparisons test	Mean Diff,	95,00% CI of diff,	Below threshold?	Summary	Adjusted P Value	A-?			Test details	Mean 1	Mean 2	Mean Diff,	SE of diff,	n1	n2	q	DF
	110	279	157	160	143		Control vs. L. plantarum	-149.2	-178,0 to -120,4	Yes	****	<0,0001	B	L, plantarum		Control vs. L. plantarum	109.5	258.7	-149.2	11.04	6	6	13.51	25
	118	285	161	147	126		Control vs. L. rhamnosus	-67.67	-96,46 to -38,87	Yes	****	<0,0001	C	L, rhamnosus		Control vs. L. rhamnosus	109.5	177.2	-67.67	11.04	6	6	6.127	25
	100	296	166	165	123		Control vs. L. brevis	-37.5	-66,29 to -8,708	Yes	**	0.0081	D	L, brevis		Control vs. L. brevis	109.5	147	-37.5	11.04	6	6	3.396	25
							Control vs. L. paracasei	-13	-41,79 to 15,79	No	ns	0.5933	E	L, paracasei		Control vs. L. paracasei	109.5	122.5	-13	11.04	6	6	1.177	25

## Sheet: Figure 3
Source data for Figure 3
Figure 3b
	Narirutin [mM]					Number of families	1
	0 M CA	0.25 M CA	0.50 M CA	1.00 M CA		Number of comparisons per family	3
	0.449581	0.404796	0.428911	0.427189		Alpha	0.05
	0.370345	0.330727	0.299721	0.342784
	0.411686	0.287663	0.361732	0.318669		Dunnett's multiple comparisons test	Mean Diff,	95,00% CI of diff,	Below threshold?	Summary	Adjusted P Value	A-?			Test details	Mean 1	Mean 2	Mean Diff,	SE of diff,	n1	n2	q	DF
	0.396183	0.330727	0.344507	0.377235		0 M CA vs. 0.25 M CA	0.06847	-0,01926 to 0,1562	No	ns	0.1382	B	0,25 M CA		0 M CA vs. 0.25 M CA	0.4069	0.3385	0.06847	0.0327	4	4	2.094	12
						0 M CA vs. 0.50 M CA	0.04823	-0,03950 to 0,1360	No	ns	0.3576	C	0,50 M CA		0 M CA vs. 0.50 M CA	0.4069	0.3587	0.04823	0.0327	4	4	1.475	12
						0 M CA vs. 1.00 M CA	0.04048	-0,04725 to 0,1282	No	ns	0.4878	D	1,00 M CA		0 M CA vs. 1.00 M CA	0.4069	0.3665	0.04048	0.0327	4	4	1.238	12
	Naringin [mM]					Number of families	1
	0 M CA	0.25 M CA	0.50 M CA	1.00 M CA		Number of comparisons per family	3
	54.8317	52.918	52.5373	50.1774		Alpha	0.05
	58.3629	54.6577	48.5376	49.0647
	61.8597	54.2236	55.3777	50.1447		Dunnett's multiple comparisons test	Mean Diff,	95,00% CI of diff,	Below threshold?	Summary	Adjusted P Value	A-?			Test details	Mean 1	Mean 2	Mean Diff,	SE of diff,	n1	n2	q	DF
	59.5739	55.8463	54.1169	50.6494		0 M CA vs. 0.25 M CA	4.246	0,07240 to 8,419	Yes	*	0.046	B	0,25 M CA		0 M CA vs. 0.25 M CA	58.66	54.41	4.246	1.555	4	4	2.729	12
						0 M CA vs. 0.50 M CA	6.015	1,841 to 10,19	Yes	**	0.006	C	0,50 M CA		0 M CA vs. 0.50 M CA	58.66	52.64	6.015	1.555	4	4	3.867	12
						0 M CA vs. 1.00 M CA	8.648	4,475 to 12,82	Yes	***	0.0003	D	1,00 M CA		0 M CA vs. 1.00 M CA	58.66	50.01	8.648	1.555	4	4	5.56	12
	Naringenin-7-O-glucoside [mM]					Number of families	1
	0 M CA	0.25 M CA	0.50 M CA	1.00 M CA		Number of comparisons per family	3
	0.379843	2.11791	3.45082	6.89933		Alpha	0.05
	0.688322	3.06176	5.02544	8.42791
	0.718249	2.64279	5.80354	8.84229		Dunnett's multiple comparisons test	Mean Diff,	95,00% CI of diff,	Below threshold?	Summary	Adjusted P Value	A-?			Test details	Mean 1	Mean 2	Mean Diff,	SE of diff,	n1	n2	q	DF
	0.75278	2.71875	5.46053	8.87221		0 M CA vs. 0.25 M CA	-2.001	-3,384 to -0,6172	Yes	**	0.0058	B	0,25 M CA		0 M CA vs. 0.25 M CA	0.6348	2.635	-2.001	0.5156	4	4	3.88	12
						0 M CA vs. 0.50 M CA	-4.3	-5,684 to -2,917	Yes	****	<0,0001	C	0,50 M CA		0 M CA vs. 0.50 M CA	0.6348	4.935	-4.3	0.5156	4	4	8.34	12
						0 M CA vs. 1.00 M CA	-7.626	-9,009 to -6,242	Yes	****	<0,0001	D	1,00 M CA		0 M CA vs. 1.00 M CA	0.6348	8.26	-7.626	0.5156	4	4	14.79	12
	Hesperidin [mM]					Number of families	1
	0 M CA	0.25 M CA	0.50 M CA	1.00 M CA		Number of comparisons per family	3
	2.28479	1.84421	1.90317	1.96213		Alpha	0.05
	1.44949	1.48716	1.3201	1.37579
	1.53138	1.47897	1.49371	1.39217		Dunn's multiple comparisons test	Mean rank diff,	Significant?	Summary	Adjusted P Value	A-?			Test details	Mean rank 1	Mean rank 2	Mean rank diff,	n1	n2	Z
	1.47406	1.52319	1.47569	1.38889		0 M CA vs. 0.25 M CA	-0.5	No	ns	>0,9999	B	0,25 M CA		0 M CA vs. 0.25 M CA	9.75	10.25	-0.5	4	4	0.1485
						0 M CA vs. 0.50 M CA	1.75	No	ns	>0,9999	C	0,50 M CA		0 M CA vs. 0.50 M CA	9.75	8	1.75	4	4	0.5198
						0 M CA vs. 1.00 M CA	3.75	No	ns	0.7959	D	1,00 M CA		0 M CA vs. 1.00 M CA	9.75	6	3.75	4	4	1.114
	Neohesperidin [mM]					Number of families	1
	0 M CA	0.25 M CA	0.50 M CA	1.00 M CA		Number of comparisons per family	3
	12.3985	11.8907	11.8743	11.3339		Alpha	0.05
	12.251	11.5632	9.87618	10.171
	12.9553	11.4321	11.3994	10.4986		Dunnett's multiple comparisons test	Mean Diff,	95,00% CI of diff,	Below threshold?	Summary	Adjusted P Value	A-?			Test details	Mean 1	Mean 2	Mean Diff,	SE of diff,	n1	n2	q	DF
	12.5459	11.7761	11.1373	10.5477		0 M CA vs. 0.25 M CA	0.8722	-0,1256 to 1,870	No	ns	0.0903	B	0,25 M CA		0 M CA vs. 0.25 M CA	12.54	11.67	0.8722	0.3719	4	4	2.345	12
						0 M CA vs. 0.50 M CA	1.466	0,4681 to 2,464	Yes	**	0.0052	C	0,50 M CA		0 M CA vs. 0.50 M CA	12.54	11.07	1.466	0.3719	4	4	3.942	12
						0 M CA vs. 1.00 M CA	1.9	0,9022 to 2,898	Yes	***	0.0007	D	1,00 M CA		0 M CA vs. 1.00 M CA	12.54	10.64	1.9	0.3719	4	4	5.109	12
	Hesperetin-7-O-glucoside [mM]					Number of families	1
	0 M CA	0.25 M CA	0.50 M CA	1.00 M CA		Number of comparisons per family	3
	0.40913	0.85702	1.3006	2.15116		Alpha	0.05
	0.47373	0.996985	1.36305	2.28898
	0.47373	0.968992	1.56546	2.36649		Dunnett's multiple comparisons test	Mean Diff,	95,00% CI of diff,	Below threshold?	Summary	Adjusted P Value	A-?			Test details	Mean 1	Mean 2	Mean Diff,	SE of diff,	n1	n2	q	DF
	0.471576	0.988372	1.54823	2.37941		0 M CA vs. 0.25 M CA	-0.4958	-0,6702 to -0,3214	Yes	****	<0,0001	B	0,25 M CA		0 M CA vs. 0.25 M CA	0.457	0.9528	-0.4958	0.065	4	4	7.628	12
						0 M CA vs. 0.50 M CA	-0.9873	-1,162 to -0,8129	Yes	****	<0,0001	C	0,50 M CA		0 M CA vs. 0.50 M CA	0.457	1.444	-0.9873	0.065	4	4	15.19	12
						0 M CA vs. 1.00 M CA	-1.839	-2,014 to -1,665	Yes	****	<0,0001	D	1,00 M CA		0 M CA vs. 1.00 M CA	0.457	2.297	-1.839	0.065	4	4	28.3	12
Figure 3c
	Naringenin increase [µM]					Number of families	1
	0 M CA	0.25 M CA	0.50 M CA	1.00 M CA		Number of comparisons per family	3
	172	476	504	298		Alpha	0.05
	170	489	461	292
	178	516	481	328		Dunn's multiple comparisons test	Mean rank diff,	Significant?	Summary	Adjusted P Value	A-?			Test details	Mean rank 1	Mean rank 2	Mean rank diff,	n1	n2	Z
	128	433	475	328		0 M CA vs. 0.25 M CA	-12.4	Yes	**	0.0027	B	0,25 M CA		0 M CA vs. 0.25 M CA	3	15.4	-12.4	5	5	3.315
	173	495	535	317		0 M CA vs. 0.50 M CA	-12.6	Yes	**	0.0023	C	0,50 M CA		0 M CA vs. 0.50 M CA	3	15.6	-12.6	5	5	3.369
						0 M CA vs. 1.00 M CA	-5	No	ns	0.5439	D	1,00 M CA		0 M CA vs. 1.00 M CA	3	8	-5	5	5	1.337
	Hesperetin increase [µM]					Number of families	1
	0 M CA	0.25 M CA	0.50 M CA	1.00 M CA		Number of comparisons per family	3
	82	155	119	65		Alpha	0.05
	74	180	126	78
	92	195	129	105		Dunn's multiple comparisons test	Mean rank diff,	Significant?	Summary	Adjusted P Value	A-?			Test details	Mean rank 1	Mean rank 2	Mean rank diff,	n1	n2	Z
	54	111	94	68		0 M CA vs. 0.25 M CA	-11.4	Yes	**	0.0069	B	0,25 M CA		0 M CA vs. 0.25 M CA	5.8	17.2	-11.4	5	5	3.047
	69	132	128	67		0 M CA vs. 0.50 M CA	-7.8	No	ns	0.1113	C	0,50 M CA		0 M CA vs. 0.50 M CA	5.8	13.6	-7.8	5	5	2.085
						0 M CA vs. 1.00 M CA	0.4	No	ns	>0,9999	D	1,00 M CA		0 M CA vs. 1.00 M CA	5.8	5.4	0.4	5	5	0.1069
Figure 3d
	Narirutin [µM]					Number of families	1
	AQE	FermAQE	CAE	FermCAE		Number of comparisons per family	6
	77.87	78.8	71.21	88.03		Alpha	0.05
	83.0341	88.6849	74.3783	89.5042
	94.0341	85.4856	77.9504	91.462		Tukey's multiple comparisons test	Mean Diff,	95,00% CI of diff,	Below threshold?	Summary	Adjusted P Value		Test details	Mean 1	Mean 2	Mean Diff,	SE of diff,	n1	n2	q	DF
	89.9315	98.5788	89.2594	100.46		AQE vs. FermAQE	-3.886	-16,59 to 8,822	No	ns	0.8406	A-B	AQE vs. FermAQE	88.05	91.94	-3.886	4.69	9	9	1.172	32
	83.4446	112.007	70.0287	71.7367		AQE vs. CAE	15.23	2,522 to 27,94	Yes	*	0.0138	A-C	AQE vs. CAE	88.05	72.82	15.23	4.69	9	9	4.592	32
	82.0661	85.4008	71.8792	84.5623		AQE vs. FermCAE	7.591	-5,117 to 20,30	No	ns	0.3829	A-D	AQE vs. FermCAE	88.05	80.46	7.591	4.69	9	9	2.289	32
	102.05	98.9861	68.5678	68.2019		FermAQE vs. CAE	19.12	6,408 to 31,82	Yes	**	0.0015	B-C	FermAQE vs. CAE	91.94	72.82	19.12	4.69	9	9	5.764	32
	87.5152	81.6872	68.7156	67.7298		FermAQE vs. FermCAE	11.48	-1,231 to 24,19	No	ns	0.0884	B-D	FermAQE vs. FermCAE	91.94	80.46	11.48	4.69	9	9	3.461	32
	92.5328	97.8207	63.4176	62.4706		CAE vs. FermCAE	-7.639	-20,35 to 5,069	No	ns	0.3775	C-D	CAE vs. FermCAE	72.82	80.46	-7.639	4.69	9	9	2.303	32
	Naringin [mM]					Number of families	1
	AQE	FermAQE	CAE	FermCAE		Number of comparisons per family	6
	12.1263	12.0329	11.4949	11.3036		Alpha	0.05
	12.2467	12.6001	11.1331	11.465
	12.5271	12.6331	11.1859	11.6766		Dunn's multiple comparisons test	Mean rank diff,	Significant?	Summary	Adjusted P Value		Test details	Mean rank 1	Mean rank 2	Mean rank diff,	n1	n2	Z
	10.7797	11.2501	11.3651	11.1856		AQE vs. FermAQE	-2.333	No	ns	>0,9999	A-B	AQE vs. FermAQE	24	26.33	-2.333	9	9	0.4698
	13.0667	16.6568	11.5001	11.2217		AQE vs. CAE	13.11	Yes	*	0.0498	A-C	AQE vs. CAE	24	10.89	13.11	9	9	2.64
	12.9305	12.4224	11.5708	13.2949		AQE vs. FermCAE	11.22	No	ns	0.1431	A-D	AQE vs. FermCAE	24	12.78	11.22	9	9	2.26
	14.7621	13.8846	11.2599	11.2743		FermAQE vs. CAE	15.44	Yes	*	0.0112	B-C	FermAQE vs. CAE	26.33	10.89	15.44	9	9	3.11
	12.4709	12.935	11.5145	11.2267		FermAQE vs. FermCAE	13.56	Yes	*	0.0381	B-D	FermAQE vs. FermCAE	26.33	12.78	13.56	9	9	2.729
	13.1575	14.7958	10.9283	11.2943		CAE vs. FermCAE	-1.889	No	ns	>0,9999	C-D	CAE vs. FermCAE	10.89	12.78	-1.889	9	9	0.3803
	Naringenin-7-O-glucoside [µM]					Number of families	1
	AQE	FermAQE	CAE	FermCAE		Number of comparisons per family	6
	72.4	0	471.29	2.26		Alpha	0.05
	67.9413	0	429.24	4.51388
	68.5482	0	446.15	0		Dunn's multiple comparisons test	Mean rank diff,	Significant?	Summary	Adjusted P Value		Test details	Mean rank 1	Mean rank 2	Mean rank diff,	n1	n2	Z
	78.585	0	403.75	0		AQE vs. FermAQE	15.11	Yes	*	0.0121	A-B	AQE vs. FermAQE	23	7.889	15.11	9	9	3.087
	159.313	11.3403	894.81	31.9575		AQE vs. CAE	-9	No	ns	0.3961	A-C	AQE vs. CAE	23	32	-9	9	9	1.838
	157.661	11.4134	887.44	18.0821		AQE vs. FermCAE	11.89	No	ns	0.091	A-D	AQE vs. FermCAE	23	11.11	11.89	9	9	2.428
	190.468	0	720.72	21.0342		FermAQE vs. CAE	-24.11	Yes	****	<0,0001	B-C	FermAQE vs. CAE	7.889	32	-24.11	9	9	4.925
	152.947	0	781.84	0		FermAQE vs. FermCAE	-3.222	No	ns	>0,9999	B-D	FermAQE vs. FermCAE	7.889	11.11	-3.222	9	9	0.6582
	161.716	0	702.96	0		CAE vs. FermCAE	20.89	Yes	***	0.0001	C-D	CAE vs. FermCAE	32	11.11	20.89	9	9	4.267
	Naringenin [µM]					Number of families	1
	AQE	FermAQE	CAE	FermCAE		Number of comparisons per family	6
	162.44	365.29	253.06	783.32		Alpha	0.05
	191.507	370.933	237.895	781.404
	204.155	390.081	252.934	848.717		Dunn's multiple comparisons test	Mean rank diff,	Significant?	Summary	Adjusted P Value		Test details	Mean rank 1	Mean rank 2	Mean rank diff,	n1	n2	Z
	191.761	372.459	252.55	749.734		AQE vs. FermAQE	-18	Yes	**	0.0017	A-B	AQE vs. FermAQE	5	23	-18	9	9	3.624
	174.298	452.335	251.298	852.229		AQE vs. CAE	-9	No	ns	0.4198	A-C	AQE vs. CAE	5	14	-9	9	9	1.812
	171.344	331.422	251.798	1135.97		AQE vs. FermCAE	-27	Yes	****	<0,0001	A-D	AQE vs. FermCAE	5	32	-27	9	9	5.436
	195.091	354.293	213.383	689.845		FermAQE vs. CAE	9	No	ns	0.4198	B-C	FermAQE vs. CAE	23	14	9	9	9	1.812
	154.311	325.644	221.764	729.908		FermAQE vs. FermCAE	-9	No	ns	0.4198	B-D	FermAQE vs. FermCAE	23	32	-9	9	9	1.812
	170.747	375.45	206.815	740.469		CAE vs. FermCAE	-18	Yes	**	0.0017	C-D	CAE vs. FermCAE	14	32	-18	9	9	3.624
	Hesperidin [µM]					Number of families	1
	AQE	FermAQE	CAE	FermCAE		Number of comparisons per family	6
	444.27	511.47	480.39	457.15		Alpha	0.05
	542.993	462.163	507.907	428.729
		734.793	642.891	639.354		Dunn's multiple comparisons test	Mean rank diff,	Significant?	Summary	Adjusted P Value		Test details	Mean rank 1	Mean rank 2	Mean rank diff,	n1	n2	Z
	430.838	439.06	416.193	413.372		AQE vs. FermAQE	-2.542	No	ns	>0,9999	A-B	AQE vs. FermAQE	19.13	21.67	-2.542	8	9	0.5105
	317.367	414.704	319.935	310.191		AQE vs. CAE	2.681	No	ns	>0,9999	A-C	AQE vs. CAE	19.13	16.44	2.681	8	9	0.5384
	320.253	308.567	315.689	363.429		AQE vs. FermCAE	4.236	No	ns	>0,9999	A-D	AQE vs. FermCAE	19.13	14.89	4.236	8	9	0.8508
	428.281	484.041	317.172	317.591		FermAQE vs. CAE	5.222	No	ns	>0,9999	B-C	FermAQE vs. CAE	21.67	16.44	5.222	9	9	1.081
	384.056	327.568	323.154	311.555		FermAQE vs. FermCAE	6.778	No	ns	0.9635	B-D	FermAQE vs. FermCAE	21.67	14.89	6.778	9	9	1.403
	402.692	378.809	306.818	309.224		CAE vs. FermCAE	1.556	No	ns	>0,9999	C-D	CAE vs. FermCAE	16.44	14.89	1.556	9	9	0.322
	Neohesperidin [mM]					Number of families	1
	AQE	FermAQE	CAE	FermCAE		Number of comparisons per family	6
	2.3018	2.2642	2.1601	2.1087		Alpha	0.05
	2.3041	2.3514	2.1056	2.1196
	2.3734	2.3734	2.1269	2.158		Tukey's multiple comparisons test	Mean Diff,	95,00% CI of diff,	Below threshold?	Summary	Adjusted P Value		Test details	Mean 1	Mean 2	Mean Diff,	SE of diff,	n1	n2	q	DF
	2.4173	2.4831	2.5461	2.4539		AQE vs. FermAQE	-0.1151	-0,4768 to 0,2466	No	ns	0.8241	A-B	AQE vs. FermAQE	2.608	2.723	-0.1151	0.1335	9	9	1.219	32
	2.7851	3.55	2.4036	2.3224		AQE vs. CAE	0.3007	-0,06095 to 0,6624	No	ns	0.1309	A-C	AQE vs. CAE	2.608	2.307	0.3007	0.1335	9	9	3.186	32
	2.7636	2.6472	2.4083	2.7498		AQE vs. FermCAE	0.2805	-0,08116 to 0,6422	No	ns	0.1744	A-D	AQE vs. FermCAE	2.608	2.328	0.2805	0.1335	9	9	2.972	32
	3.1117	2.958	2.3435	2.3445		FermAQE vs. CAE	0.4158	0,05415 to 0,7775	Yes	*	0.0192	B-C	FermAQE vs. CAE	2.723	2.307	0.4158	0.1335	9	9	4.405	32
	2.6404	2.7354	2.4016	2.3323		FermAQE vs. FermCAE	0.3956	0,03394 to 0,7573	Yes	*	0.0277	B-D	FermAQE vs. FermCAE	2.723	2.328	0.3956	0.1335	9	9	4.191	32
	2.7749	3.1455	2.2701	2.3585		CAE vs. FermCAE	-0.02021	-0,3819 to 0,3415	No	ns	0.9987	C-D	CAE vs. FermCAE	2.307	2.328	-0.02021	0.1335	9	9	0.2141	32
	Hesperetin-7-O-glucoside [µM]					Number of families	1
	AQE	FermAQE	CAE	FermCAE		Number of comparisons per family	6
	57.14	0	154.72	10.58		Alpha	0.05
	63.5509	0	150.035	12.6666
	74.805	0	158.877	0		Dunn's multiple comparisons test	Mean rank diff,	Significant?	Summary	Adjusted P Value		Test details	Mean rank 1	Mean rank 2	Mean rank diff,	n1	n2	Z
	79.9927	0	169.519	8.6609		AQE vs. FermAQE	14.22	Yes	*	0.0243	A-B	AQE vs. FermAQE	23	8.778	14.22	9	9	2.874
	104.313	19.0934	251.95	49.1088		AQE vs. CAE	-9	No	ns	0.4138	A-C	AQE vs. CAE	23	32	-9	9	9	1.819
	104.727	17.0813	248.172	16.9136		AQE vs. FermCAE	12.78	No	ns	0.0589	A-D	AQE vs. FermCAE	23	10.22	12.78	9	9	2.582
	116.574	8.83865	164.481	15.3027		FermAQE vs. CAE	-23.22	Yes	****	<0,0001	B-C	FermAQE vs. CAE	8.778	32	-23.22	9	9	4.693
	100.986	8.87965	169.479	0		FermAQE vs. FermCAE	-1.444	No	ns	>0,9999	B-D	FermAQE vs. FermCAE	8.778	10.22	-1.444	9	9	0.2919
	93.429	8.89341	156.223	0		CAE vs. FermCAE	21.78	Yes	****	<0,0001	C-D	CAE vs. FermCAE	32	10.22	21.78	9	9	4.401
	Hesperetin [µM]					Number of families	1
	AQE	FermAQE	CAE	FermCAE		Number of comparisons per family	6
	87.78	180.96	110.71	263.35		Alpha	0.05
	113.907	193.251	123.367	272.439
	114.925	177.312	123.671	318.783		Tukey's multiple comparisons test	Mean Diff,	95,00% CI of diff,	Below threshold?	Summary	Adjusted P Value		Test details	Mean 1	Mean 2	Mean Diff,	SE of diff,	n1	n2	q	DF
	96.3228	176.038	115.383	282.751		AQE vs. FermAQE	-94.8	-123,9 to -65,71	Yes	****	<0,0001	A-B	AQE vs. FermAQE	93.79	188.6	-94.8	10.74	9	9	12.49	32
	78.4939	257.485	101.69	262.425		AQE vs. CAE	-17.88	-46,97 to 11,21	No	ns	0.3582	A-C	AQE vs. CAE	93.79	111.7	-17.88	10.74	9	9	2.355	32
	95.2234	170.576	101.892	357.291		AQE vs. FermCAE	-197	-226,1 to -167,9	Yes	****	<0,0001	A-D	AQE vs. FermCAE	93.79	290.8	-197	10.74	9	9	25.94	32
	91.2371	186.712	110.332	278.761		FermAQE vs. CAE	76.92	47,83 to 106,0	Yes	****	<0,0001	B-C	FermAQE vs. CAE	188.6	111.7	76.92	10.74	9	9	10.13	32
	80.8058	150.062	117.704	284.765		FermAQE vs. FermCAE	-102.2	-131,3 to -73,09	Yes	****	<0,0001	B-D	FermAQE vs. FermCAE	188.6	290.8	-102.2	10.74	9	9	13.46	32
	85.4388	204.947	100.302	296.414		CAE vs. FermCAE	-179.1	-208,2 to -150,0	Yes	****	<0,0001	C-D	CAE vs. FermCAE	111.7	290.8	-179.1	10.74	9	9	23.59	32

## Sheet: Figure 4
Source data for Figure 4
Figure 4b
	AQE naringenin	FermCAE naringenin	AQE hesperetin	FermCAE hesperetin		Number of families	1
	1.232	3.684	0.326	0.642		Number of comparisons per family	2
	1.284	3.355	0.315	0.562		Alpha	0.05
	0.839	3.448	0.203	0.599
	0.595	3.294	0.156	0.593		Šídák's multiple comparisons test	Mean Diff,	95,00% CI of diff,	Below threshold?	Summary	Adjusted P Value			Test details	Mean 1	Mean 2	Mean Diff,	SE of diff,	n1	n2	t	DF
	0.925	3.172	0.247	0.563		AQE naringenin vs. FermCAE naringenin	-2.298	-2,614 to -1,982	Yes	****	<0,0001	A-B		AQE naringenin vs. FermCAE naringenin	0.9627	3.261	-2.298	0.1307	6	6	17.58	20
	0.901	2.61	0.242	0.468		AQE hesperetin vs. FermCAE hesperetin	-0.323	-0,6390 to -0,007050	Yes	*	0.0447	C-D		AQE hesperetin vs. FermCAE hesperetin	0.2482	0.5712	-0.323	0.1307	6	6	2.471	20
Figure 4c
	Naringin	Neohesperidin	Naringenin	Hesperetin		Number of families	1
	0.126	0.024	1.232	0.326		Number of comparisons per family	2
	0.13	0.024	1.284	0.315		Alpha	0.05
	0.112	0.021	0.839	0.203
	0.104	0.018	0.595	0.156		Šídák's multiple comparisons test	Mean Diff,	95,00% CI of diff,	Below threshold?	Summary	Adjusted P Value			Test details	Mean 1	Mean 2	Mean Diff,	SE of diff,	n1	n2	t	DF
	0.205	0.027	0.925	0.247		Naringin vs. Naringenin	-0.8228	-1,010 to -0,6357	Yes	****	<0,0001	B-G		Naringin vs. Naringenin	0.1398	0.9627	-0.8228	0.07743	6	6	10.63	20
	0.162	0.02	0.901	0.242		Neohesperidin vs. Hesperetin	-0.2258	-0,4130 to -0,03868	Yes	*	0.017	E-H		Neohesperidin vs. Hesperetin	0.02233	0.2482	-0.2258	0.07743	6	6	2.917	20
Figure 4d
	Naringin	Neohesperidin	Naringenin	Hesperetin		Number of families	1
	0.159	0.026	3.684	0.642		Number of comparisons per family	2
	0.111	0.018	3.355	0.562		Alpha	0.05
	0.181	0.026	3.448	0.599
	0.116	0.013	3.294	0.593		Šídák's multiple comparisons test	Mean Diff,	95,00% CI of diff,	Below threshold?	Summary	Adjusted P Value			Test details	Mean 1	Mean 2	Mean Diff,	SE of diff,	n1	n2	t	DF
	0.156	0.017	3.172	0.563		Naringin vs. Naringenin	-3.127	-3,384 to -2,869	Yes	****	<0,0001	B-G		Naringin vs. Naringenin	0.134	3.261	-3.127	0.1064	6	6	29.37	20
	0.081	0.014	2.61	0.468		Neohesperidin vs. Hesperetin	-0.5522	-0,8094 to -0,2949	Yes	****	<0,0001	E-H		Neohesperidin vs. Hesperetin	0.019	0.5712	-0.5522	0.1064	6	6	5.188	20
Figure 4e
		AQE						FermCAE
	before	1160	1280	1150	1220	1170	1340	1340	1270	1280	1290	1360	1360
	0 h	710	700	770	650	620	740	820	810	860	830	820	840
	4 h	690	750	710	680	670	760	560	550	580	640	610	650
Figure 4f
	AQEnaringenin	FermCAE naringenin	AQE hesperetin	FermCAE hesperetin		Number of families	1
	1.38103	5.84637	0.590843	1.4201		Number of comparisons per family	2
	1.34651	5.83486	0.507918	1.36827		Alpha	0.05
	1.43858	5.19038	0.528649	1.32681
	1.30047	6.24917	0.393895	1.59631		Šídák's multiple comparisons test	Mean Diff,	95,00% CI of diff,	Below threshold?	Summary	Adjusted P Value			Test details	Mean 1	Mean 2	Mean Diff,	SE of diff,	n1	n2	t	DF
	1.335	6.39879	0.476821	1.60668		AQEnaringenin vs. FermCAE naringenin	-4.665	-5,055 to -4,274	Yes	****	<0,0001	A-B		AQEnaringenin vs. FermCAE naringenin	1.373	6.038	-4.665	0.1616	6	6	28.86	20
	1.43858	6.70952	0.456089	1.67924		AQE hesperetin vs. FermCAE hesperetin	-1.007	-1,398 to -0,6166	Yes	****	<0,0001	C-D		AQE hesperetin vs. FermCAE hesperetin	0.4924	1.5	-1.007	0.1616	6	6	6.232	20
Figure 4g
	Naringin	Hesperidin	Neohesperidin	Naringenin	Hesperetin		Number of families	1
	1.19	0.47	0.95	35.71	38.87		Number of comparisons per family	3
	1.01	0.99	0.78	34.81	33.41		Alpha	0.05
	1.14	0.9	0.9	37.2	34.78
	1	0	0.76	33.62	25.91		Šídák's multiple comparisons test	Mean Diff,	95,00% CI of diff,	Below threshold?	Summary	Adjusted P Value		Test details	Mean 1	Mean 2	Mean Diff,	SE of diff,	n1	n2	t	DF
	0.98	0	0.75	34.52	31.37		Naringin vs. Naringenin	-34.46	-37,55 to -31,37	Yes	****	<0,0001	B-G	Naringin vs. Naringenin	1.05	35.51	-34.46	1.208	6	6	28.53	25
	0.98	0	0.76	37.2	30		Hesperidin vs. Hesperetin	-32	-35,09 to -28,91	Yes	****	<0,0001	D-H	Hesperidin vs. Hesperetin	0.3933	32.39	-32	1.208	6	6	26.49	25
							Neohesperidin vs. Hesperetin	-31.57	-34,66 to -28,48	Yes	****	<0,0001	E-H	Neohesperidin vs. Hesperetin	0.8167	32.39	-31.57	1.208	6	6	26.14	25
Figure 4h
	Naringin	Hesperidin	Neohesperidin	Naringenin	Hesperetin		Number of families	1
	1.47	0.62	1.16	35.98	31.72		Number of comparisons per family	3
	1.45	0.53	1.06	35.91	30.56		Alpha	0.05
	1.26	0.66	0.95	31.94	29.63
	1.19	0	1	38.46	35.65		Šídák's multiple comparisons test	Mean Diff,	95,00% CI of diff,	Below threshold?	Summary	Adjusted P Value		Test details	Mean 1	Mean 2	Mean Diff,	SE of diff,	n1	n2	t	DF
	1.32	0	1.04	39.38	35.88		Naringin vs. Naringenin	-35.85	-38,91 to -32,79	Yes	****	<0,0001	B-G	Naringin vs. Naringenin	1.31	37.16	-35.85	1.198	6	6	29.93	25
	1.17	0	0.89	41.29	37.5		Hesperidin vs. Hesperetin	-33.19	-36,25 to -30,12	Yes	****	<0,0001	D-H	Hesperidin vs. Hesperetin	0.3017	33.49	-33.19	1.198	6	6	27.7	25
							Neohesperidin vs. Hesperetin	-32.47	-35,54 to -29,41	Yes	****	<0,0001	E-H	Neohesperidin vs. Hesperetin	1.017	33.49	-32.47	1.198	6	6	27.11	25

## Sheet: Figure 5
Source data for Figure 5
Figure 5a
	Control	AAPH	AAPH + 20 µM Quercetin	AAPH + 150 µM Naringin	AAPH + 150 µM Naringenin	AAPH + 150 µM Hesperidin	AAPH + 150 µM Hesperetin		Šídák's multiple comparisons test	Mean Diff,	95,00% CI of diff,	Below threshold?	Summary	Adjusted P Value		Test details	Mean 1	Mean 2	Mean Diff,	SE of diff,	n1
	28.11	99.84	27.79	89.44	81.56	90.76	73.26		Control vs. AAPH	-76.05	-81,65 to -70,45	Yes	****	<0,0001		Control vs. AAPH	23.95	100	-76.05	1.977	9
	21.27	107.18	19.47	101.29	86.53	92.06	71.25		AAPH vs. AAPH + 20 µM Quercetin	77.39	71,79 to 82,99	Yes	****	<0,0001		AAPH vs. AAPH + 20 µM Quercetin	100	22.61	77.39	1.977	9
	22.02	101.37	21.46	99.35	86.18	97.61	67.62		AAPH vs. AAPH + 150 µM Naringin	2.857	-2,746 to 8,459	No	ns	0.7379		AAPH vs. AAPH + 150 µM Naringin	100	97.14	2.857	1.977	9
	30.24	100.9	29.08	97.85	84.95	93.2	77.52		AAPH vs. AAPH + 150 µM Naringenin	15.34	9,733 to 20,94	Yes	****	<0,0001		AAPH vs. AAPH + 150 µM Naringenin	100	84.66	15.34	1.977	9
	20.86	93.78	19.17	93.01	75.11	83.65	69.38		AAPH vs. AAPH + 150 µM Hesperidin	9.308	3,705 to 14,91	Yes	***	0.0001		AAPH vs. AAPH + 150 µM Hesperidin	100	90.69	9.308	1.977	9
	23.18	101.98	20.81	102.19	90	95.76	70.21		AAPH vs. AAPH + 150 µM Hesperetin	28.73	23,13 to 34,33	Yes	****	<0,0001		AAPH vs. AAPH + 150 µM Hesperetin	100	71.27	28.73	1.977	9
	27.43	99.25	26.88	93.44	80.06	86.42	75.1		AAPH + 150 µM Naringin vs. AAPH + 150 µM Naringenin	12.48	6,876 to 18,08	Yes	****	<0,0001		AAPH + 150 µM Naringin vs. AAPH + 150 µM Naringenin	97.14	84.66	12.48	1.977	9
	20.85	99.04	18.63	98.22	84.35	86.35	67.59		AAPH + 150 µM Hesperidin vs. AAPH + 150 µM Hesperetin	19.42	13,82 to 25,02	Yes	****	<0,0001		AAPH + 150 µM Hesperidin vs. AAPH + 150 µM Hesperetin	90.69	71.27	19.42	1.977	9
	21.57	96.65	20.21	99.49	93.23	90.41	69.49
Figure 5b
	Control	AAPH + 20 µM Quercetin	AAPH + 1.25% AQE	AAPH + 2.5% AQE	AAPH + 1.25% FermAQE	AAPH + 2.5% FermAQE	AAPH + 1.25% CAE	AAPH + 2.5% CAE	AAPH + 1.25% FermCAE	AAPH + 2.5% FermCAE	AAPH + 1.25% Ferm Blank	AAPH + 2.5% Ferm Blank	AAPH + 1.25% CA Blank	AAPH + 2.5% CA Blank	AAPH		Šídák's multiple comparisons test	Mean Diff,	95,00% CI of diff,	Below threshold?	Summary	Adjusted P Value			Test details	Mean 1	Mean 2	Mean Diff,	SE of diff,	n1	n2
	29.6154	36.4473	94.2405	83.3768	88.049	73.2204	90.5688	68.6838	85.1692	67.836	103.937	100.853	107.415	98.2334	104.747		Control vs. AAPH	-71.24	-75,73 to -66,75	Yes	****	<0,0001	A-O		Control vs. AAPH	28.76	100	-71.24	1.498	18	18
	27.427	30.9097	80.5601	77.1453	78.3617	65.5329	80.1414	72.5969	79.9607	68.2208	108.125	97.558	114.205	90.6874	92.4795		AAPH + 20 µM Quercetin vs. AAPH	-67.45	-71,94 to -62,96	Yes	****	<0,0001	B-O		AAPH + 20 µM Quercetin vs. AAPH	32.55	100	-67.45	1.498	18	18
	32.6326	29.0269	91.2995	77.5832	94.6355	69.5647	88.547	74.4581	85.2023	67.6103	96.4758	98.1738	87.6004	98.2117	104.941		AAPH + 1.25% AQE vs. AAPH	-10.81	-16,31 to -5,310	Yes	****	<0,0001	C-O		AAPH + 1.25% AQE vs. AAPH	89.19	100	-10.81	1.835	9	18
	28.1546	33.5299	89.8488	78.1315	83.0814	66.1662	85.4572	67.6734	83.7293	64.293	109.606	101.08	110.439	97.5668	96.7625		AAPH + 2.5% AQE vs. AAPH	-21.64	-27,14 to -16,14	Yes	****	<0,0001	D-O		AAPH + 2.5% AQE vs. AAPH	78.36	100	-21.64	1.835	9	18
	27.7315	31.7732	85.0126	84.7279	82.7209	71.7765	81.1381	72.8303	85.3097	67.7735	99.85	95.1204	95.6704	86.4762	107.631		AAPH + 1.25% FermAQE vs. AAPH	-15.32	-20,81 to -9,815	Yes	****	<0,0001	E-O		AAPH + 1.25% FermAQE vs. AAPH	84.68	100	-15.32	1.835	9	18
	30.778	28.0943	90.9821	75.0686	86.4391	66.3251	82.8747	70.9129	87.1873	64.8231	89.2463	104.479	94.3206	101.043	99.9704		AAPH + 2.5% FermAQE vs. AAPH	-31.47	-36,97 to -25,97	Yes	****	<0,0001	F-O		AAPH + 2.5% FermAQE vs. AAPH	68.53	100	-31.47	1.835	9	18
	28.4863	32.2696	88.6249	78.9095	81.1375	72.0275	84.7372	69.201	78.0418	65.0794	109.734	97.9082	99.496	99.313	98.4906		AAPH + 1.25% CAE vs. AAPH	-14.81	-20,31 to -9,311	Yes	****	<0,0001	G-O		AAPH + 1.25% CAE vs. AAPH	85.19	100	-14.81	1.835	9	18
	24.3966	27.3871	91.5645	79.1955	82.5807	71.8919	86.7437	72.3493	82.6937	65.6559	86.9295	95.317	101.277	100.946	99.8897		AAPH + 2.5% CAE vs. AAPH	-29.95	-35,45 to -24,45	Yes	****	<0,0001	H-O		AAPH + 2.5% CAE vs. AAPH	70.05	100	-29.95	1.835	9	18
	27.3828	26.7565	90.5804	71.0905	85.1591	60.294	86.4942	61.777	84.2728	59.4937	96.2312	102.213	92.3743	92.7105	95.0886		AAPH + 1.25% FermCAE vs. AAPH	-16.49	-21,99 to -10,99	Yes	****	<0,0001	I-O		AAPH + 1.25% FermCAE vs. AAPH	83.51	100	-16.49	1.835	9	18
	29.5816	36.8337													96.1123		AAPH + 2.5% FermCAE vs. AAPH	-34.36	-39,86 to -28,86	Yes	****	<0,0001	J-O		AAPH + 2.5% FermCAE vs. AAPH	65.64	100	-34.36	1.835	9	18
	28.7014	35.2261													105.805		AAPH + 1.25% Ferm Blank vs. AAPH	0.0151	-5,485 to 5,515	No	ns	>0,9999	K-O		AAPH + 1.25% Ferm Blank vs. AAPH	100	100	0.0151	1.835	9	18
	28.3981	30.5617													98.8008		AAPH + 2.5% Ferm Blank vs. AAPH	-0.8109	-6,311 to 4,689	No	ns	>0,9999	L-O		AAPH + 2.5% Ferm Blank vs. AAPH	99.19	100	-0.8109	1.835	9	18
	30.6901	39.4719													100.576		AAPH + 1.25% CA Blank vs. AAPH	0.3109	-5,189 to 5,811	No	ns	>0,9999	M-O		AAPH + 1.25% CA Blank vs. AAPH	100.3	100	0.3109	1.835	9	18
	29.9744	36.4412													98.2045		AAPH + 2.5% CA Blank vs. AAPH	-3.868	-9,368 to 1,632	No	ns	0.4506	N-O		AAPH + 2.5% CA Blank vs. AAPH	96.13	100	-3.868	1.835	9	18
	30.0048	31.9938													99.547		AAPH + 1.25% AQE vs. AAPH + 1.25% FermCAE	5.683	-0,6676 to 12,03	No	ns	0.1228	C-I		AAPH + 1.25% AQE vs. AAPH + 1.25% FermCAE	89.19	83.51	5.683	2.119	9	9
	26.7937	35.3164													103.312		AAPH + 2.5% AQE vs. AAPH + 2.5% FermCAE	12.72	6,365 to 19,07	Yes	****	<0,0001	D-J		AAPH + 2.5% AQE vs. AAPH + 2.5% FermCAE	78.36	65.64	12.72	2.119	9	9
	28.841	32.8122													95.991
	28.031	31.0431													101.652
Figure 5c
	Control	tBHP	tBHP + 20 µM Quercetin	tBHP + 150 µM Naringin	tBHP + 150 µM Naringenin	tBHP + 150 µM Hesperidin	tBHP + 150 µM Hesperetin		Number of families	1
	43.84	100.92	82.54	98.45	88.03	97.2	80.79		Number of comparisons per family	8
	44.6	98.39	88.34	100.26	92.89	94.54	83.93		Alpha	0.05
	38.24	100.69	84.42	94.51	87.59	92.25	80.94
	26.86	98.65	76.37	87.76	85.73	83.69	74.29		Šídák's multiple comparisons test	Mean Diff,	95,00% CI of diff,	Below threshold?	Summary	Adjusted P Value			Test details	Mean 1	Mean 2	Mean Diff,	SE of diff,	n1	n2	t	DF
	27.09	103.33	78.13	89.15	90.28	85.58	76.07		Control vs. tBHP	-66.99	-74,12 to -59,85	Yes	****	<0,0001	A-B		Control vs. tBHP	33.01	100	-66.99	2.517	9	9	26.61	56
	28.1	98.02	79.13	90.31	87.34	80.73	75.18		tBHP vs. tBHP + 20 µM Quercetin	20.17	13,04 to 27,30	Yes	****	<0,0001	B-C		tBHP vs. tBHP + 20 µM Quercetin	100	79.83	20.17	2.517	9	9	8.013	56
	30.54	97.97	79.92	90.09	92.55	85.12	72.24		tBHP vs. tBHP + 150 µM Naringin	7.797	0,6640 to 14,93	Yes	*	0.0242	B-D		tBHP vs. tBHP + 150 µM Naringin	100	92.2	7.797	2.517	9	9	3.097	56
	29.87	101.34	82.61	95.76	92.19	89.59	71.35		tBHP vs. tBHP + 150 µM Naringenin	10.29	3,156 to 17,42	Yes	**	0.0011	B-E		tBHP vs. tBHP + 150 µM Naringenin	100	89.71	10.29	2.517	9	9	4.087	56
	27.99	100.69	67	83.54	90.8	84.52	62.38		tBHP vs. tBHP + 150 µM Hesperidin	11.86	4,732 to 19,00	Yes	***	0.0001	B-F		tBHP vs. tBHP + 150 µM Hesperidin	100	88.14	11.86	2.517	9	9	4.713	56
									tBHP vs. tBHP + 150 µM Hesperetin	24.76	17,63 to 31,89	Yes	****	<0,0001	B-G		tBHP vs. tBHP + 150 µM Hesperetin	100	75.24	24.76	2.517	9	9	9.835	56
									tBHP + 150 µM Naringin vs. tBHP + 150 µM Naringenin	2.492	-4,640 to 9,625	No	ns	0.9576	D-E		tBHP + 150 µM Naringin vs. tBHP + 150 µM Naringenin	92.2	89.71	2.492	2.517	9	9	0.99	56
									tBHP + 150 µM Hesperidin vs. tBHP + 150 µM Hesperetin	12.89	5,762 to 20,03	Yes	****	<0,0001	F-G		tBHP + 150 µM Hesperidin vs. tBHP + 150 µM Hesperetin	88.14	75.24	12.89	2.517	9	9	5.122	56
Figure 5d
	Control	tBHP	tBHP + 20 µM Quercetin	tBHP + 1.25% AQE	tBHP + 2.5% AQE	tBHP + 1.25% FermAQE	tBHP + 2.5% FermAQE	tBHP + 1.25% CAE	tBHP + 2.5% CAE	tBHP + 1.25% FermCAE	tBHP + 2.5% FermCAE	tBHP + 1.25% FermBlank	tBHP + 2.5% FermBlank	tBHP + 1.25% CA Blank	tBHP + 2.5% CA Blank		Number of families	1
	23.37	103.37	66.46	83.95	85.18	77.08	74.06	93.92	78.09	79.44	59.76	109.04	95.14	105.51	105.51		Number of comparisons per family	16
	25.59	99.26	61.39	80.61	87.45	85.02	78.94	84.84	78.07	76.88	64.7	99.78	99.22	111.29	103.55		Alpha	0.05
	23	97.37	62.97	77.65	80.79	77.13	70.98	86.63	73.73	73.84	62.1	116.89	93.05	103.55	115.23
	38.01	96.32	75.92	86.87	74.25	80.82	62.94	88.76	68.77	76.62	52.09	97.04	97.1	112.48	114.12		Šídák's multiple comparisons test	Mean Diff,	95,00% CI of diff,	Below threshold?	Summary	Adjusted P Value			Test details	Mean 1	Mean 2	Mean Diff,	SE of diff,	n1	n2	t	DF
	45.46	99.6	82.08	95.47	84.17	84.79	74.95	91.21	79.89	75.62	61.54	107.07	116.33	115.23	111.42		Control vs. tBHP	-68.13	-74,73 to -61,53	Yes	****	<0,0001	A-B		Control vs. tBHP	31.87	100	-68.13	2.201	18	18	30.96	141
	43.8	104.08	76.82	87.33	86.33	81.65	68.27	87.78	77.83	74.56	57.21	85	107.69	109.64	111.97		tBHP vs. tBHP + 20 µM Quercetin	26.6	20,00 to 33,20	Yes	****	<0,0001	B-C		tBHP vs. tBHP + 20 µM Quercetin	100	73.41	26.6	2.201	18	18	12.09	141
	35.42	96.63	76.93	86.92	81.28	84.39	67.93	94.42	83.21	92.41	64.15		104.03		104.31		tBHP vs. tBHP + 1.25% AQE	13.56	5,476 to 21,64	Yes	****	<0,0001	B-D		tBHP vs. tBHP + 1.25% AQE	100	86.44	13.56	2.695	18	9	5.031	141
	33.58	105.2	83.52	97.5	90.57	88.46	83.08	100.38	91.49	94	74.18		111.86		112.35		tBHP vs. tBHP + 2.5% AQE	16.01	7,927 to 24,09	Yes	****	<0,0001	B-E		tBHP vs. tBHP + 2.5% AQE	100	83.99	16.01	2.695	18	9	5.94	141
	31.84	98.17	75.89	81.68	85.9	76.81	76.55	88.55	92.04	81.15	72.63		108.15		104.11		tBHP vs. tBHP + 1.25% FermAQE	18.21	10,12 to 26,29	Yes	****	<0,0001	B-F		tBHP vs. tBHP + 1.25% FermAQE	100	81.79	18.21	2.695	18	9	6.755	141
	24.26	104.99	65.61														tBHP vs. tBHP + 2.5% FermAQE	26.92	18,84 to 35,01	Yes	****	<0,0001	B-G		tBHP vs. tBHP + 2.5% FermAQE	100	73.08	26.92	2.695	18	9	9.99	141
	23.38	99.02	62.83														tBHP vs. tBHP + 1.25% CAE	9.28	1,197 to 17,36	Yes	*	0.012	B-H		tBHP vs. tBHP + 1.25% CAE	100	90.72	9.28	2.695	18	9	3.443	141
	24.99	96	61.16														tBHP vs. tBHP + 2.5% CAE	19.65	11,57 to 27,74	Yes	****	<0,0001	B-I		tBHP vs. tBHP + 2.5% CAE	100	80.35	19.65	2.695	18	9	7.293	141
	41.45	96.92	82.84														tBHP vs. tBHP + 1.25% FermCAE	19.5	11,42 to 27,58	Yes	****	<0,0001	B-J		tBHP vs. tBHP + 1.25% FermCAE	100	80.5	19.5	2.695	18	9	7.235	141
	42.68	103.24	83.21														tBHP vs. tBHP + 2.5% FermCAE	36.85	28,77 to 44,93	Yes	****	<0,0001	B-K		tBHP vs. tBHP + 2.5% FermCAE	100	63.15	36.85	2.695	18	9	13.67	141
	30.79	99.85	76.55														tBHP vs. tBHP + 1.25% FermBlank	-2.469	-11,80 to 6,865	No	ns	0.9999	B-L		tBHP vs. tBHP + 1.25% FermBlank	100	102.5	-2.469	3.112	18	6	0.7933	141
	31.09	100.53	74.97														tBHP vs. tBHP + 2.5% FermBlank	-3.618	-11,70 to 4,466	No	ns	0.9595	B-M		tBHP vs. tBHP + 2.5% FermBlank	100	103.6	-3.618	2.695	18	9	1.342	141
	27.89	103.71	80.83														tBHP vs. tBHP + 1.25% CA Blank	-9.616	-18,95 to -0,2818	Yes	*	0.0379	B-N		tBHP vs. tBHP + 1.25% CA Blank	100	109.6	-9.616	3.112	18	6	3.09	141
	27	95.76	71.32														tBHP vs. tBHP + 2.5% CA Blank	-9.173	-17,26 to -1,090	Yes	*	0.0138	B-O		tBHP vs. tBHP + 2.5% CA Blank	100	109.2	-9.173	2.695	18	9	3.404	141
																	tBHP + 1.25% AQE vs. tBHP + 1.25% FermCAE	5.94	-3,394 to 15,27	No	ns	0.6177	D-J		tBHP + 1.25% AQE vs. tBHP + 1.25% FermCAE	86.44	80.5	5.94	3.112	9	9	1.909	141
																	tBHP + 2.5% AQE vs. tBHP + 2.5% FermCAE	20.84	11,51 to 30,17	Yes	****	<0,0001	E-K		tBHP + 2.5% AQE vs. tBHP + 2.5% FermCAE	83.99	63.15	20.84	3.112	9	9	6.697	141
Figure 5e
	Control	tBHP	tBHP + 1.25% AQE	tBHP + 1.25% FermAQE	tBHP + 1.25% CAE	tBHP + 1.25% FermCAE		Number of families	1
	6.15222	-0.572621	-0.0579214	0.579279	1.17853	2.07076		Number of comparisons per family	6
	4.46246	-0.398016	0.315964	-0.0732422	1.79031	1.39826		Alpha	0.05
	5.61967	0.233043	1.50479	0.965465	1.97088	2.21058
	6.42534	-0.0266335	1.71786	2.01749	0.978782	0.799006		Šídák's multiple comparisons test	Mean Diff,	95,00% CI of diff,	Below threshold?	Summary	Adjusted P Value			Test details	Mean 1	Mean 2	Mean Diff,	SE of diff,	n1	n2	t	DF
	5.56292	-1.17853	0.999815	1.36497	1.96422	2.5435		Control vs. tBHP	6.181	5,125 to 7,237	Yes	****	<0,0001	A-B		Control vs. tBHP	5.673	-0.508	6.181	0.375	6	6	16.48	30
	5.81277	-1.10529	0.552646	1.8362	2.144	2.21724		tBHP vs. tBHP + 1.25% AQE	-1.347	-2,403 to -0,2909	Yes	**	0.0069	B-C		tBHP vs. tBHP + 1.25% AQE	-0.508	0.8389	-1.347	0.375	6	6	3.592	30
								tBHP vs. tBHP + 1.25% FermAQE	-1.623	-2,679 to -0,5671	Yes	***	0.0009	B-D		tBHP vs. tBHP + 1.25% FermAQE	-0.508	1.115	-1.623	0.375	6	6	4.328	30
								tBHP vs. tBHP + 1.25% CAE	-2.179	-3,235 to -1,123	Yes	****	<0,0001	B-E		tBHP vs. tBHP + 1.25% CAE	-0.508	1.671	-2.179	0.375	6	6	5.811	30
								tBHP vs. tBHP + 1.25% FermCAE	-2.381	-3,437 to -1,325	Yes	****	<0,0001	B-F		tBHP vs. tBHP + 1.25% FermCAE	-0.508	1.873	-2.381	0.375	6	6	6.35	30
								tBHP + 1.25% AQE vs. tBHP + 1.25% FermCAE	-1.034	-2,090 to 0,02157	No	ns	0.0574	C-F		tBHP + 1.25% AQE vs. tBHP + 1.25% FermCAE	0.8389	1.873	-1.034	0.375	6	6	2.758	30

## Sheet: Figure 6
Source data for Figure 6
All cytokines
		Control		LPS		LPS + AQE		LPS + FermCAE
	Adiponectin	12.8	3.1	11	2.3	9.7	2.1	11.1	5.9
	ApoA1	8.2	9.2	6.1	6.6	7.6	6.9	8.8	7.9
	Angiogenin	5.7	5.4	3.7	3.7	6.5	6.9	8	8.2
	Angiopoietin-1	2.2	1.8	0.2	0.3	1.3	1.7	4.5	4.7
	Angiopoietin-2	2.5	2.7	0.3	1.2	1.9	2.3	5.9	5.9
	BAFF	3.2	3.2	0.8	1.8	2.2	3.3	6.9	6.7
	BDNF	4.3	4	1.6	1.3	2.9	2.7	6.9	6.4
	C5/C5a	4.9	4.6	2.2	1.5	3.3	4.5	7.5	7
	CD14	4.6	6.5	3.3	3.7	8	8.5	11.5	10.3
	CD30	5.3	16.5	6.2	18.4	8.5	24	10.2	15
	CD40 ligand	6	5.8	4.5	4	6.6	6.4	7.1	7.4
	Chitinase 3-like 1	157	154.8	163.5	159.1	169.1	161.8	142.8	132.7
	CFD	42.5	35.3	41	29.1	42.1	30.6	31.4	25.2
	CRP	2.8	2.5	1.2	0.8	2.3	2.1	4.4	5
	Cripto-1	4	3.1	0.5	0.6	2.5	2.1	5	5.3
	Cystatin C	4.9	6.8	1.1	3.2	5.6	4.2	6	6.5
	Dkk-1	3.8	3.5	1.3	2.7	3.5	2.7	6	6.6
	DPPIV	4.8	6.6	1.9	3.5	4.4	5.9	7.1	9
	EGF	13.1	12.8	7.7	8.7	9.6	12.3	11.6	13.9
	Emmprin	32.7	36.2	71.1	74.2	105	104.8	63.9	64.2
	ENA-78	3.4	4.3	15.3	17.3	101.7	103	50.6	45.7
	Endoglin	13	14.2	12.8	12.3	13.6	11	11.4	9.2
	Fas Ligand	9	5.4	6.5	2.4	5	2.5	6.2	6.4
	FGF basic	3.6	3	1.1	1.5	2.2	1.4	4.7	4.7
	FGF-7	4.5	3.9	0.8	1.6	3.2	1.8	4.4	5.5
	FGF-19	6.1	5.3	5.4	5.6	6.7	8.2	8.2	8.9
	Flt-3 Ligand	4.9	4.5	2.3	2.7	4	3.3	6.4	6.4
	G-CSF	4.6	15	6.6	15.4	29	43.5	17.7	27.7
	GDF-15	214.7	227	189	185.6	206.3	204.4	191.3	183.8
	GM-CSF	11.3	10	52.6	49.6	315.2	301.6	206.2	189.8
	GROα	2.4	2.9	34.8	30.3	37.1	26.9	30.7	27.6
	GH	3.6	3	2.3	2.3	2.4	2	5	4.1
	HGF	2.9	6.6	6	10.5	2.9	6.5	5.1	7
	ICAM-1	16.5	18.8	18.9	19	18.4	22	15.8	19.2
	IFN-γ	4.8	4.3	2.2	1.3	1.7	1.3	4.6	3.9
	IGFBP-2	4.7	4.6	2.6	3.1	1.4	3.3	4.4	5.7
	IGFBP-3	28	28.2	142.4	144.3	111.5	110.4	70.4	68.6
	IL-1α	5.8	5.8	11.8	6.2	12.6	8.7	10.1	8.3
	IL-1β	5.4	6.5	62.6	67.4	68.3	71.5	58.2	61.3
	IL-1ra	24.1	24.3	30.4	24.5	28.5	26.8	25.7	23
	IL-2	8.6	8.9	11.5	9.7	13.1	11.4	10.7	9.9
	IL-3	7	6.4	5.9	4.2	5.1	4.6	7.3	8.5
	IL-4	2.9	2.8	2.9	2.1	2.3	2.1	4.5	4
	IL-5	3.5	3.7	0.9	3.1	1	2.2	2.6	3.7
	IL-6	4.8	17.1	91.5	112.6	38.1	50.3	20	35.4
	IL-8	304.2	313.3	285.5	280.4	281.7	283.8	254.5	262.4
	IL-10	6.8	3.5	3.4	2.2	4.4	2.9	6.3	4.2
	IL-11	4.5	4.2	2.2	2.7	2.2	2.3	4.6	5.2
	IL-12 p70	6.8	6.1	13.3	13.6	6.5	7.8	8.6	8.1
	IL-13	5.9	5.5	6.8	5.1	5.5	3.9	6.1	6.4
	IL-15	6.6	6.6	12	19.1	8.3	15.4	10.8	16.7
	IL-16	8.4	8.4	32.9	32.7	30.6	28.7	33.4	28.8
	IL-17A	21.5	15.6	40.5	34.6	26.4	21.7	22.3	16
	IL-18 Bpa	14.5	14.6	13.1	11.1	7.9	7.7	8.3	7.9
	IL-19	3.1	3.4	1.7	0.5	0.8	1	3.5	2.5
	IL-22	3.4	4.3	1.5	2.6	1.2	1.7	2.9	2.8
	IL-23	3.9	9.1	8.4	17.6	4.2	9.3	3.6	7.7
	IL-24	34.2	29.6	35.5	26.9	22.5	18.5	25.2	21.2
	IL-27	4.9	3.5	6.9	5.9	3.1	1.4	4.8	4.4
	IL-31	4.1	4.8	2.9	2.4	2.1	1.8	4.3	4
	IL-32	6.2	5.3	4.4	7.9	3	7.2	7.3	8.7
	IL-33	5.2	6.7	16	15.8	11.7	11.4	10.8	10.5
	IL-34	7.7	10.2	12.1	45.4	10.3	26.7	12.1	50.5
	IP-10	19.2	20.2	524	564.4	569.7	584	544.9	523.4
	I-TAC	8.8	12.6	159.9	163.4	40.6	38.3	23	20.5
	Kallikrein 3	24.5	27.3	29.4	20.1	24.4	21.8	22.5	22.5
	Leptin	3.3	3.7	1.6	1.7	1.3	1.2	2.4	2.5
	LIF	5.7	5.2	3.2	3.5	1.7	4.4	4.2	4.6
	Lipocalin-2	8.4	9	4.1	9.1	5	7.7	4.9	6.3
	CCL2	8.7	8	78.3	79.3	68.1	67.2	50.9	48.4
	CCL7	4.5	3.9	118.7	114.2	18.7	18.4	9.4	9.6
	M-CSF	5.6	6.2	10.1	3.8	14.3	13.9	8.2	7.7
	MIF	25	23.8	40.7	55.5	39.8	52.5	39.9	48.3
	CXCL9	6.8	7.4	233	244.7	193	190.9	139.1	138.5
	CCL3 / CCL4	51	62.1	118.4	143.6	119.3	133.6	101.7	128.1
	CCL20	195	194.2	284.5	285.9	267.1	257.9	259.3	241.7
	CCL19	10.5	28.9	31	43.1	16.2	22.7	15.8	24.8
	MMP-9	368	391.4	363.1	368.4	387.2	389.4	348.9	345.1
	MPO	6.7	10.1	3.4	9.1	1.8	6.4	3.3	5.1
	Osteopontin	102.2	111.5	177.8	173.5	126.7	128.9	89.6	94
	PDGF-AA	402.4	411.6	228.6	225.2	319.4	321.6	220.3	220.1
	PDGF-AB/BB	28	6.7	13.4	4.7	15.8	2.2	12.8	3.4
	Pentraxin 3	6.1	5.5	15.4	13.8	8.8	8.9	5.4	6.9
	PF4	7.4	6.1	3.8	2.6	1.9	1.3	4.1	3.1
	RAGE	5.9	9	3.7	7.8	1.9	6	4.2	7.4
	RANTES	52.9	53.5	65.4	70.9	61.5	65.2	47.4	51
	RBP-4	9.8	10.3	26.6	29.6	18.4	22.1	24.3	24.4
	Relaxin-2	14.8	16.4	22.5	16.1	17.2	16.7	17.5	14.2
	Resistin	13.2	14.6	13.9	16.2	24.3	26.1	20.7	22.7
	SDF-1α	15.8	13.6	16.2	12.9	14.3	8.4	14.4	10.9
	Serpin E1	45.3	46.7	39.8	41	32.3	32	18.4	19
	SHBG	17.9	16.6	20.7	16.1	12.6	9.6	10.5	9
	ST2	50.5	49.9	20.4	20.7	23.4	23	16.4	16.9
	TARC	17.3	8.5	7	5.2	7.7	4.1	5.4	3.4
	TFF3	11.3	10.3	7	7.9	5.9	5.5	5.2	6.6
	TfR	8.4	7.6	4.1	3.8	2.2	1.6	3.5	3.7
	TGF-α	6.2	7.5	2.6	3.7	0.6	1.9	2.9	3.6
	TSP-1	9.6	9.5	8.7	13.9	6.5	11	7.2	10.5
	TNF-α	9.1	11	321.5	336.5	301.7	316.1	270.2	283.7
	uPAR	86.6	88.1	110.6	105.1	107.7	100.3	90.7	84.4
	VEGF	78.2	74.8	142.2	147.5	391.8	393	295.1	295.7
	Vitamin D BP	8.8	9.2	3.1	4.7	1.7	4	3.2	4.1
	CD31	32.3	37.4	54.2	54	82.6	86.7	49.7	52.8
	TIM-3	142.8	139.9	125	120.6	139	133.9	94.1	91
	VCAM-1	16.4	7.1	11.1	4.4	6.4	1.2	8.1	4.1

## Sheet: Figure 7
Source data for Figure 7
Figure 7b
	Control	LPS	LPS + 150 μM naringin	LPS + 150 μM naringenin	LPS + 150 μM hesperidin	LPS + 150 μM hesperetin			Number of families	1
	0.00193	32.1221	14.3945	0.46558	3.95131	1.20788			Number of comparisons per family	7
	0.00277	30.1759	11.164	0.25087	3.78853	0.77648			Alpha	0.05
	0.00107	24.7153	3.85486	0.37605	3.40885	0.77648
	0.00107	27.5952	2.97517	0.19136	2.08464	0.59703			Šídák's multiple comparisons test	Mean Diff,	95,00% CI of diff,	Below threshold?	Summary	Adjusted P Value			Test details	Mean 1	Mean 2	Mean Diff,	SE of diff,	n1	n2	t	DF
									Control vs. LPS	-28.65	-34,32 to -22,98	Yes	****	<0,0001	A-B		Control vs. LPS	0.00171	28.65	-28.65	1.876	4	4	15.27	18
									LPS vs. LPS + 150 μM naringin	20.55	14,88 to 26,23	Yes	****	<0,0001	B-C		LPS vs. LPS + 150 μM naringin	28.65	8.097	20.55	1.876	4	4	10.96	18
									LPS vs. LPS + 150 μM naringenin	28.33	22,66 to 34,00	Yes	****	<0,0001	B-D		LPS vs. LPS + 150 μM naringenin	28.65	0.321	28.33	1.876	4	4	15.1	18
									LPS vs. LPS + 150 μM hesperidin	25.34	19,67 to 31,02	Yes	****	<0,0001	B-E		LPS vs. LPS + 150 μM hesperidin	28.65	3.308	25.34	1.876	4	4	13.51	18
									LPS vs. LPS + 150 μM hesperetin	27.81	22,14 to 33,48	Yes	****	<0,0001	B-F		LPS vs. LPS + 150 μM hesperetin	28.65	0.8395	27.81	1.876	4	4	14.83	18
									LPS + 150 μM naringin vs. LPS + 150 μM naringenin	7.776	2,104 to 13,45	Yes	**	0.0042	C-D		LPS + 150 μM naringin vs. LPS + 150 μM naringenin	8.097	0.321	7.776	1.876	4	4	4.145	18
									LPS + 150 μM hesperidin vs. LPS + 150 μM hesperetin	2.469	-3,203 to 8,141	No	ns	0.7986	E-F		LPS + 150 μM hesperidin vs. LPS + 150 μM hesperetin	3.308	0.8395	2.469	1.876	4	4	1.316	18
Figure 7c
	Control	LPS	LPS + 150 μM naringin	LPS + 150 μM naringenin	LPS + 150 μM hesperidin	LPS + 150 μM hesperetin			Number of families	1
	6.98	2106.7	662.54	125.18	225.24	190.62			Number of comparisons per family	7
	6.99	1421.33	276.02	69.53	168.48	116.64			Alpha	0.05
	3.84	4124.06	149.46	87.92	194.2	224.54
	4.66	4840	146.92	71.77	148.61	182.49			Šídák's multiple comparisons test	Mean Diff,	95,00% CI of diff,	Below threshold?	Summary	Adjusted P Value			Test details	Mean 1	Mean 2	Mean Diff,	SE of diff,	n1	n2	t	DF
									Control vs. LPS	-3117	-4549 to -1686	Yes	****	<0,0001	A-B		Control vs. LPS	5.618	3123	-3117	473.4	4	4	6.585	18
									LPS vs. LPS + 150 μM naringin	2814	1383 to 4246	Yes	****	<0,0001	B-C		LPS vs. LPS + 150 μM naringin	3123	308.7	2814	473.4	4	4	5.945	18
									LPS vs. LPS + 150 μM naringenin	3034	1603 to 4466	Yes	****	<0,0001	B-D		LPS vs. LPS + 150 μM naringenin	3123	88.6	3034	473.4	4	4	6.41	18
									LPS vs. LPS + 150 μM hesperidin	2939	1508 to 4370	Yes	****	<0,0001	B-E		LPS vs. LPS + 150 μM hesperidin	3123	184.1	2939	473.4	4	4	6.208	18
									LPS vs. LPS + 150 μM hesperetin	2944	1513 to 4376	Yes	****	<0,0001	B-F		LPS vs. LPS + 150 μM hesperetin	3123	178.6	2944	473.4	4	4	6.22	18
									LPS + 150 μM naringin vs. LPS + 150 μM naringenin	220.1	-1211 to 1652	No	ns	0.9993	C-D		LPS + 150 μM naringin vs. LPS + 150 μM naringenin	308.7	88.6	220.1	473.4	4	4	0.465	18
									LPS + 150 μM hesperidin vs. LPS + 150 μM hesperetin	5.56	-1426 to 1437	No	ns	>0,9999	E-F		LPS + 150 μM hesperidin vs. LPS + 150 μM hesperetin	184.1	178.6	5.56	473.4	4	4	0.01174	18
Figure 7d
	Control	LPS	LPS + 150 μM naringin	LPS + 150 μM naringenin	LPS + 150 μM hesperidin	LPS + 150 μM hesperetin			Number of families	1
	0.11124	13.17	8.59744	0.02332	3.31809	0.35647			Number of comparisons per family	7
	0.11894	11.2617	4.63581		3.26651	0.27574			Alpha	0.05
	0.11889	13.17	3.86707	0.27506	3.83392	1.56999
	0.11408	13.17	3.08437	0.17762	2.52351	0.77203			Šídák's multiple comparisons test	Mean Diff,	95,00% CI of diff,	Below threshold?	Summary	Adjusted P Value			Test details	Mean 1	Mean 2	Mean Diff,	SE of diff,	n1	n2	t	DF
									Control vs. LPS	-12.58	-15,07 to -10,09	Yes	****	<0,0001	A-B		Control vs. LPS	0.1158	12.69	-12.58	0.8172	4	4	15.39	17
									LPS vs. LPS + 150 μM naringin	7.647	5,157 to 10,14	Yes	****	<0,0001	B-C		LPS vs. LPS + 150 μM naringin	12.69	5.046	7.647	0.8172	4	4	9.357	17
									LPS vs. LPS + 150 μM naringenin	12.53	9,845 to 15,22	Yes	****	<0,0001	B-D		LPS vs. LPS + 150 μM naringenin	12.69	0.1587	12.53	0.8827	4	3	14.2	17
									LPS vs. LPS + 150 μM hesperidin	9.457	6,968 to 11,95	Yes	****	<0,0001	B-E		LPS vs. LPS + 150 μM hesperidin	12.69	3.236	9.457	0.8172	4	4	11.57	17
									LPS vs. LPS + 150 μM hesperetin	11.95	9,460 to 14,44	Yes	****	<0,0001	B-F		LPS vs. LPS + 150 μM hesperetin	12.69	0.7436	11.95	0.8172	4	4	14.62	17
									LPS + 150 μM naringin vs. LPS + 150 μM naringenin	4.888	2,199 to 7,576	Yes	***	0.0003	C-D		LPS + 150 μM naringin vs. LPS + 150 μM naringenin	5.046	0.1587	4.888	0.8827	4	3	5.537	17
									LPS + 150 μM hesperidin vs. LPS + 150 μM hesperetin	2.492	0,002622 to 4,981	Yes	*	0.0497	E-F		LPS + 150 μM hesperidin vs. LPS + 150 μM hesperetin	3.236	0.7436	2.492	0.8172	4	4	3.049	17
Figure 7e
	Control	LPS	LPS + 150 μM naringin	LPS + 150 μM naringenin	LPS + 150 μM hesperidin	LPS + 150 μM hesperetin			Number of families	1
	0	3187.64	888.25	703.28	520.12	497.28			Number of comparisons per family	7
	0	2790.38	542.79	0	462.36	0			Alpha	0.05
	0	1879.97		195.71	343.69	0
	0	1902.54		0	0				Dunn's multiple comparisons test	Mean rank diff,	Significant?	Summary	Adjusted P Value			Test details	Mean rank 1	Mean rank 2	Mean rank diff,	n1	n2	Z
									Control vs. LPS	-14.5	Yes	**	0.004	A-B		Control vs. LPS	5	19.5	-14.5	4	4	3.442
									LPS vs. LPS + 150 μM naringin	3.5	No	ns	>0,9999	B-C		LPS vs. LPS + 150 μM naringin	19.5	16	3.5	4	2	0.6783
									LPS vs. LPS + 150 μM naringenin	10.5	No	ns	0.0889	B-D		LPS vs. LPS + 150 μM naringenin	19.5	9	10.5	4	4	2.492
									LPS vs. LPS + 150 μM hesperidin	9	No	ns	0.2286	B-E		LPS vs. LPS + 150 μM hesperidin	19.5	10.5	9	4	4	2.136
									LPS vs. LPS + 150 μM hesperetin	11.83	No	ns	0.0652	B-F		LPS vs. LPS + 150 μM hesperetin	19.5	7.667	11.83	4	3	2.6
									LPS + 150 μM hesperidin vs. LPS + 150 μM hesperetin	2.833	No	ns	>0,9999	E-F		LPS + 150 μM hesperidin vs. LPS + 150 μM hesperetin	10.5	7.667	2.833	4	3	0.6226
									LPS + 150 μM naringin vs. LPS + 150 μM naringenin	7	No	ns	>0,9999	C-D		LPS + 150 μM naringin vs. LPS + 150 μM naringenin	16	9	7	2	4	1.357
Figure 7f
	Control	LPS	LPS + 150 μM naringin	LPS + 150 μM naringenin	LPS + 150 μM hesperidin	LPS + 150 μM hesperetin			Number of families	1
	0.40456	76.3562	120.633	43.1162	117.322	65.4473			Number of comparisons per family	7
	0.41293	75.6272	117.267	42.0033	115.805	56.4168			Alpha	0.05
	0.08074	66.6045	64.342	32.0655	67.7125	50.8679
	0.07804	70.9423	54.8684	25.212	59.1146	48.8917			Šídák's multiple comparisons test	Mean Diff,	95,00% CI of diff,	Below threshold?	Summary	Adjusted P Value			Test details	Mean 1	Mean 2	Mean Diff,	SE of diff,	n1	n2	t	DF
									Control vs. LPS	-72.14	-113,9 to -30,34	Yes	***	0.0004	A-B		Control vs. LPS	0.2441	72.38	-72.14	13.82	4	4	5.218	18
									LPS vs. LPS + 150 μM naringin	-16.89	-58,69 to 24,90	No	ns	0.85	B-C		LPS vs. LPS + 150 μM naringin	72.38	89.28	-16.89	13.82	4	4	1.222	18
									LPS vs. LPS + 150 μM naringenin	36.78	-5,015 to 78,58	No	ns	0.1063	B-D		LPS vs. LPS + 150 μM naringenin	72.38	35.6	36.78	13.82	4	4	2.661	18
									LPS vs. LPS + 150 μM hesperidin	-17.61	-59,40 to 24,19	No	ns	0.8228	B-E		LPS vs. LPS + 150 μM hesperidin	72.38	89.99	-17.61	13.82	4	4	1.274	18
									LPS vs. LPS + 150 μM hesperetin	16.98	-24,82 to 58,78	No	ns	0.847	B-F		LPS vs. LPS + 150 μM hesperetin	72.38	55.41	16.98	13.82	4	4	1.228	18
									LPS + 150 μM naringin vs. LPS + 150 μM naringenin	53.68	11,88 to 95,48	Yes	**	0.0076	C-D		LPS + 150 μM naringin vs. LPS + 150 μM naringenin	89.28	35.6	53.68	13.82	4	4	3.883	18
									LPS + 150 μM hesperidin vs. LPS + 150 μM hesperetin	34.58	-7,216 to 76,38	No	ns	0.1456	E-F		LPS + 150 μM hesperidin vs. LPS + 150 μM hesperetin	89.99	55.41	34.58	13.82	4	4	2.502	18
Figure 7g
	Control	LPS	LPS + 1.25% AQE	LPS + 2.5% AQE	LPS + 1.25% FermAQE	LPS + 2.5% FermAQE	LPS + 1.25% CAE	LPS + 2.5% CAE	LPS + 1.25% FermCAE	LPS + 2.5% FermCAE		Number of families	1
	0.00193	32.1221	8.92822	4.90797	9.51541	4.40139	8.06682	5.23037	9.45027	2.60193		Number of comparisons per family	11
	0.00277	30.1759	9.00671	5.27193	7.87439	3.96197	9.24447	4.33124	7.33895	2.37932		Alpha	0.05
	0.00107	24.7153	10.4478	5.14876	9.54702	4.57013	10.528	2.60795	5.95502	0.87826
	0.00107	27.5952	10.9556	5.89341	10.1838	4.64688	10.0738	4.36139	5.30286	0.94416		Šídák's multiple comparisons test	Mean Diff,	95,00% CI of diff,	Below threshold?	Summary	Adjusted P Value			Test details	Mean 1	Mean 2	Mean Diff,	SE of diff,	n1	n2	t	DF
												Control vs. LPS	-28.65	-31,65 to -25,65	Yes	****	<0,0001	A-B		Control vs. LPS	0.00171	28.65	-28.65	0.9797	4	4	29.25	30
												LPS vs. LPS + 1.25% AQE	18.82	15,82 to 21,81	Yes	****	<0,0001	B-C		LPS vs. LPS + 1.25% AQE	28.65	9.835	18.82	0.9797	4	4	19.21	30
												LPS vs. LPS + 2.5% AQE	23.35	20,35 to 26,34	Yes	****	<0,0001	B-D		LPS vs. LPS + 2.5% AQE	28.65	5.306	23.35	0.9797	4	4	23.83	30
												LPS vs. LPS + 1.25% FermAQE	19.37	16,38 to 22,37	Yes	****	<0,0001	B-E		LPS vs. LPS + 1.25% FermAQE	28.65	9.28	19.37	0.9797	4	4	19.77	30
												LPS vs. LPS + 2.5% FermAQE	24.26	21,26 to 27,25	Yes	****	<0,0001	B-F		LPS vs. LPS + 2.5% FermAQE	28.65	4.395	24.26	0.9797	4	4	24.76	30
												LPS vs. LPS + 1.25% CAE	19.17	16,18 to 22,17	Yes	****	<0,0001	B-G		LPS vs. LPS + 1.25% CAE	28.65	9.478	19.17	0.9797	4	4	19.57	30
												LPS vs. LPS + 2.5% CAE	24.52	21,52 to 27,52	Yes	****	<0,0001	B-H		LPS vs. LPS + 2.5% CAE	28.65	4.133	24.52	0.9797	4	4	25.03	30
												LPS vs. LPS + 1.25% FermCAE	21.64	18,64 to 24,64	Yes	****	<0,0001	B-I		LPS vs. LPS + 1.25% FermCAE	28.65	7.012	21.64	0.9797	4	4	22.09	30
												LPS vs. LPS + 2.5% FermCAE	26.95	23,96 to 29,95	Yes	****	<0,0001	B-J		LPS vs. LPS + 2.5% FermCAE	28.65	1.701	26.95	0.9797	4	4	27.51	30
												LPS + 1.25% AQE vs. LPS + 1.25% FermCAE	2.823	-0,1733 to 5,819	No	ns	0.0769	C-I		LPS + 1.25% AQE vs. LPS + 1.25% FermCAE	9.835	7.012	2.823	0.9797	4	4	2.881	30
												LPS + 2.5% AQE vs. LPS + 2.5% FermCAE	3.605	0,6085 to 6,601	Yes	*	0.01	D-J		LPS + 2.5% AQE vs. LPS + 2.5% FermCAE	5.306	1.701	3.605	0.9797	4	4	3.679	30
Figure 7h
	Control	LPS	LPS + 1.25% AQE	LPS + 2.5% AQE	LPS + 1.25% FermAQE	LPS + 2.5% FermAQE	LPS + 1.25% CAE	LPS + 2.5% CAE	LPS + 1.25% FermCAE	LPS + 2.5% FermCAE		Number of families	1
	6.98	2106.7	166.19	65.75	200.58	80.15	179	81.87	162.94	65.21		Number of comparisons per family	11
	6.99	1421.33	124.72	62.88	144.58	57.28	164.95	65.75	105.22	60.86		Alpha	0.05
	3.84	4124.06	252.83	93.15	339.98	117.08	283.99	62.52	123.41	44.83										Test details	Mean 1	Mean 2	Mean Diff,	SE of diff,	n1	n2	t	DF
	4.66	4840	310.5	130.38	407.09	116.26	401.26	104.35	118.7	44.48		Šídák's multiple comparisons test	Mean Diff,	95,00% CI of diff,	Below threshold?	Summary	Adjusted P Value			Control vs. LPS	5.618	3123	-3117	364.9	4	4	8.543	30
												Control vs. LPS	-3117	-4233 to -2001	Yes	****	<0,0001	A-B		LPS vs. LPS + 1.25% AQE	3123	213.6	2909	364.9	4	4	7.973	30
												LPS vs. LPS + 1.25% AQE	2909	1794 to 4025	Yes	****	<0,0001	B-C		LPS vs. LPS + 2.5% AQE	3123	88.04	3035	364.9	4	4	8.317	30
												LPS vs. LPS + 2.5% AQE	3035	1919 to 4151	Yes	****	<0,0001	B-D		LPS vs. LPS + 1.25% FermAQE	3123	273.1	2850	364.9	4	4	7.81	30
												LPS vs. LPS + 1.25% FermAQE	2850	1734 to 3966	Yes	****	<0,0001	B-E		LPS vs. LPS + 2.5% FermAQE	3123	92.69	3030	364.9	4	4	8.305	30
												LPS vs. LPS + 2.5% FermAQE	3030	1914 to 4146	Yes	****	<0,0001	B-F		LPS vs. LPS + 1.25% CAE	3123	257.3	2866	364.9	4	4	7.854	30
												LPS vs. LPS + 1.25% CAE	2866	1750 to 3982	Yes	****	<0,0001	B-G		LPS vs. LPS + 2.5% CAE	3123	78.62	3044	364.9	4	4	8.343	30
												LPS vs. LPS + 2.5% CAE	3044	1928 to 4160	Yes	****	<0,0001	B-H		LPS vs. LPS + 1.25% FermCAE	3123	127.6	2995	364.9	4	4	8.209	30
												LPS vs. LPS + 1.25% FermCAE	2995	1879 to 4111	Yes	****	<0,0001	B-I		LPS vs. LPS + 2.5% FermCAE	3123	53.85	3069	364.9	4	4	8.411	30
												LPS vs. LPS + 2.5% FermCAE	3069	1953 to 4185	Yes	****	<0,0001	B-J		LPS + 1.25% AQE vs. LPS + 1.25% FermCAE	213.6	127.6	85.99	364.9	4	4	0.2357	30
												LPS + 1.25% AQE vs. LPS + 1.25% FermCAE	85.99	-1030 to 1202	No	ns	>0,9999	C-I		LPS + 2.5% AQE vs. LPS + 2.5% FermCAE	88.04	53.85	34.2	364.9	4	4	0.09371	30
												LPS + 2.5% AQE vs. LPS + 2.5% FermCAE	34.2	-1082 to 1150	No	ns	>0,9999	D-J
Figure i
	Control	LPS	LPS + 1.25% AQE	LPS + 2.5% AQE	LPS + 1.25% FermAQE	LPS + 2.5% FermAQE	LPS + 1.25% CAE	LPS + 2.5% CAE	LPS + 1.25% FermCAE	LPS + 2.5% FermCAE		Number of families	1
	0.11124	13.17	1.31216	0.23001	1.31491	0.19056	0.94675	0.16868	0.98573	0.06823		Number of comparisons per family	11
	0.11894	11.2617	0.83179	0.18969	0.97612	0.14883	0.83659	0.15251	0.51651	0.06385		Alpha	0.05
	0.11889	13.17	4.87477	1.03334	5.16631	1.20409	4.78434	0.52108	3.32464	0.24462
	0.11408	13.17	5.904	1.53646	7.13851	1.98435	5.5421	1.15346	2.9359	0.30828		Šídák's multiple comparisons test	Mean Diff,	95,00% CI of diff,	Below threshold?	Summary	Adjusted P Value			Test details	Mean 1	Mean 2	Mean Diff,	SE of diff,	n1	n2	t	DF
												Control vs. LPS	-12.58	-16,06 to -9,095	Yes	****	<0,0001	A-B		Control vs. LPS	0.1158	12.69	-12.58	1.139	4	4	11.05	30
												LPS vs. LPS + 1.25% AQE	9.462	5,980 to 12,94	Yes	****	<0,0001	B-C		LPS vs. LPS + 1.25% AQE	12.69	3.231	9.462	1.139	4	4	8.31	30
												LPS vs. LPS + 2.5% AQE	11.95	8,463 to 15,43	Yes	****	<0,0001	B-D		LPS vs. LPS + 2.5% AQE	12.69	0.7474	11.95	1.139	4	4	10.49	30
												LPS vs. LPS + 1.25% FermAQE	9.044	5,562 to 12,53	Yes	****	<0,0001	B-E		LPS vs. LPS + 1.25% FermAQE	12.69	3.649	9.044	1.139	4	4	7.943	30
												LPS vs. LPS + 2.5% FermAQE	11.81	8,329 to 15,29	Yes	****	<0,0001	B-F		LPS vs. LPS + 2.5% FermAQE	12.69	0.882	11.81	1.139	4	4	10.37	30
												LPS vs. LPS + 1.25% CAE	9.665	6,183 to 13,15	Yes	****	<0,0001	B-G		LPS vs. LPS + 1.25% CAE	12.69	3.027	9.665	1.139	4	4	8.488	30
												LPS vs. LPS + 2.5% CAE	12.19	8,712 to 15,68	Yes	****	<0,0001	B-H		LPS vs. LPS + 2.5% CAE	12.69	0.4989	12.19	1.139	4	4	10.71	30
												LPS vs. LPS + 1.25% FermCAE	10.75	7,270 to 14,23	Yes	****	<0,0001	B-I		LPS vs. LPS + 1.25% FermCAE	12.69	1.941	10.75	1.139	4	4	9.443	30
												LPS vs. LPS + 2.5% FermCAE	12.52	9,039 to 16,00	Yes	****	<0,0001	B-J		LPS vs. LPS + 2.5% FermCAE	12.69	0.1712	12.52	1.139	4	4	11	30
												LPS + 1.25% AQE vs. LPS + 1.25% FermCAE	1.29	-2,192 to 4,772	No	ns	0.9668	C-I		LPS + 1.25% AQE vs. LPS + 1.25% FermCAE	3.231	1.941	1.29	1.139	4	4	1.133	30
												LPS + 2.5% AQE vs. LPS + 2.5% FermCAE	0.5761	-2,906 to 4,059	No	ns	>0,9999	D-J		LPS + 2.5% AQE vs. LPS + 2.5% FermCAE	0.7474	0.1712	0.5761	1.139	4	4	0.506	30
Figure 7j
	Control	LPS	LPS + 1.25% AQE	LPS + 2.5% AQE	LPS + 1.25% FermAQE	LPS + 2.5% FermAQE	LPS + 1.25% CAE	LPS + 2.5% CAE	LPS + 1.25% FermCAE	LPS + 2.5% FermCAE		Number of families	1
	0.11124	13.17	1.31216	0.23001	1.31491	0.19056	0.94675	0.16868	0.98573	0.06823		Number of comparisons per family	11
	0.11894	11.2617	0.83179	0.18969	0.97612	0.14883	0.83659	0.15251	0.51651	0.06385		Alpha	0.05
	0.11889	13.17	4.87477	1.03334	5.16631	1.20409	4.78434	0.52108	3.32464	0.24462
	0.11408	13.17	5.904	1.53646	7.13851	1.98435	5.5421	1.15346	2.9359	0.30828		Šídák's multiple comparisons test	Mean Diff,	95,00% CI of diff,	Below threshold?	Summary	Adjusted P Value			Test details	Mean 1	Mean 2	Mean Diff,	SE of diff,	n1	n2	t	DF
												Control vs. LPS	-12.58	-16,06 to -9,095	Yes	****	<0,0001	A-B		Control vs. LPS	0.1158	12.69	-12.58	1.139	4	4	11.05	30
												LPS vs. LPS + 1.25% AQE	9.462	5,980 to 12,94	Yes	****	<0,0001	B-C		LPS vs. LPS + 1.25% AQE	12.69	3.231	9.462	1.139	4	4	8.31	30
												LPS vs. LPS + 2.5% AQE	11.95	8,463 to 15,43	Yes	****	<0,0001	B-D		LPS vs. LPS + 2.5% AQE	12.69	0.7474	11.95	1.139	4	4	10.49	30
												LPS vs. LPS + 1.25% FermAQE	9.044	5,562 to 12,53	Yes	****	<0,0001	B-E		LPS vs. LPS + 1.25% FermAQE	12.69	3.649	9.044	1.139	4	4	7.943	30
												LPS vs. LPS + 2.5% FermAQE	11.81	8,329 to 15,29	Yes	****	<0,0001	B-F		LPS vs. LPS + 2.5% FermAQE	12.69	0.882	11.81	1.139	4	4	10.37	30
												LPS vs. LPS + 1.25% CAE	9.665	6,183 to 13,15	Yes	****	<0,0001	B-G		LPS vs. LPS + 1.25% CAE	12.69	3.027	9.665	1.139	4	4	8.488	30
												LPS vs. LPS + 2.5% CAE	12.19	8,712 to 15,68	Yes	****	<0,0001	B-H		LPS vs. LPS + 2.5% CAE	12.69	0.4989	12.19	1.139	4	4	10.71	30
												LPS vs. LPS + 1.25% FermCAE	10.75	7,270 to 14,23	Yes	****	<0,0001	B-I		LPS vs. LPS + 1.25% FermCAE	12.69	1.941	10.75	1.139	4	4	9.443	30
												LPS vs. LPS + 2.5% FermCAE	12.52	9,039 to 16,00	Yes	****	<0,0001	B-J		LPS vs. LPS + 2.5% FermCAE	12.69	0.1712	12.52	1.139	4	4	11	30
												LPS + 1.25% AQE vs. LPS + 1.25% FermCAE	1.29	-2,192 to 4,772	No	ns	0.9668	C-I		LPS + 1.25% AQE vs. LPS + 1.25% FermCAE	3.231	1.941	1.29	1.139	4	4	1.133	30
												LPS + 2.5% AQE vs. LPS + 2.5% FermCAE	0.5761	-2,906 to 4,059	No	ns	>0,9999	D-J		LPS + 2.5% AQE vs. LPS + 2.5% FermCAE	0.7474	0.1712	0.5761	1.139	4	4	0.506	30
Figure 7k
	Control	LPS	LPS + 1.25% AQE	LPS + 2.5% AQE	LPS + 1.25% FermAQE	LPS + 2.5% FermAQE	LPS + 1.25% CAE	LPS + 2.5% CAE	LPS + 1.25% FermCAE	LPS + 2.5% FermCAE		Number of families	1
	0.40456	76.3562	65.8084	50.1938	74.7153	54.9894	64.7194	59.9481	71.3127	46.313		Number of comparisons per family	11
	0.41293	75.6272	68.5794	56.3712	66.6855	63.2426	65.0613	58.1034	72.6253	46.3785		Alpha	0.05
	0.08074	66.6045	57.1477	41.5587	61.7629	45.829	55.0466	32.2298	45.5245	22.2116
	0.07804	70.9423	59.074	43.5173	64.5917	45.003	51.449	39.0544	43.8681	23.7911		Šídák's multiple comparisons test	Mean Diff,	95,00% CI of diff,	Below threshold?	Summary	Adjusted P Value			Test details	Mean 1	Mean 2	Mean Diff,	SE of diff,	n1	n2	t	DF
												Control vs. LPS	-72.14	-92,30 to -51,98	Yes	****	<0,0001	A-B		Control vs. LPS	0.2441	72.38	-72.14	6.592	4	4	10.94	30
												LPS vs. LPS + 1.25% AQE	9.73	-10,43 to 29,89	No	ns	0.8335	B-C		LPS vs. LPS + 1.25% AQE	72.38	62.65	9.73	6.592	4	4	1.476	30
												LPS vs. LPS + 2.5% AQE	24.47	4,311 to 44,63	Yes	**	0.0092	B-D		LPS vs. LPS + 2.5% AQE	72.38	47.91	24.47	6.592	4	4	3.712	30
												LPS vs. LPS + 1.25% FermAQE	5.444	-14,72 to 25,61	No	ns	0.9973	B-E		LPS vs. LPS + 1.25% FermAQE	72.38	66.94	5.444	6.592	4	4	0.8258	30
												LPS vs. LPS + 2.5% FermAQE	20.12	-0,04491 to 40,28	No	ns	0.0508	B-F		LPS vs. LPS + 2.5% FermAQE	72.38	52.27	20.12	6.592	4	4	3.051	30
												LPS vs. LPS + 1.25% CAE	13.31	-6,848 to 33,47	No	ns	0.4471	B-G		LPS vs. LPS + 1.25% CAE	72.38	59.07	13.31	6.592	4	4	2.02	30
												LPS vs. LPS + 2.5% CAE	25.05	4,887 to 45,21	Yes	**	0.0072	B-H		LPS vs. LPS + 2.5% CAE	72.38	47.33	25.05	6.592	4	4	3.8	30
												LPS vs. LPS + 1.25% FermCAE	14.05	-6,112 to 34,21	No	ns	0.3718	B-I		LPS vs. LPS + 1.25% FermCAE	72.38	58.33	14.05	6.592	4	4	2.131	30
												LPS vs. LPS + 2.5% FermCAE	37.71	17,55 to 57,87	Yes	****	<0,0001	B-J		LPS vs. LPS + 2.5% FermCAE	72.38	34.67	37.71	6.592	4	4	5.72	30
												LPS + 1.25% AQE vs. LPS + 1.25% FermCAE	4.32	-15,84 to 24,48	No	ns	0.9997	C-I		LPS + 1.25% AQE vs. LPS + 1.25% FermCAE	62.65	58.33	4.32	6.592	4	4	0.6553	30
												LPS + 2.5% AQE vs. LPS + 2.5% FermCAE	13.24	-6,925 to 33,40	No	ns	0.4553	D-J		LPS + 2.5% AQE vs. LPS + 2.5% FermCAE	47.91	34.67	13.24	6.592	4	4	2.008	30

## Sheet: Figure 8
Source data for Figure 8
Figure 8c
	Control	DSS	DSS + 2.5% AQE	DSS + 5% AQE	DSS + 2.5% FermCAE	DSS + 5% FermCAE		Number of families	1
	0	87.5	78.33	73.08	79.17	80		Number of comparisons per family	7
	0	88.46	73.08	84	80.83	66.67		Alpha	0.05
	0	92	75	77.36	88	73.02
	0	84.62	79.17	79.17	83.23	83.33		Šídák's multiple comparisons test	Mean Diff,	95,00% CI of diff,	Below threshold?	Summary	Adjusted P Value			Test details	Mean 1	Mean 2	Mean Diff,	SE of diff,	n1	n2	t	DF
	0	92	80	88	78.26	73.91		Control vs. DSS	-84.86	-91,76 to -77,95	Yes	****	<0,0001	A-B		Control vs. DSS	0.6667	85.52	-84.86	2.496	12	12	34	66
	0	83.3333	86.96	76	76	66.67		DSS vs. DSS + 2.5% AQE	4.651	-2,259 to 11,56	No	ns	0.3838	B-C		DSS vs. DSS + 2.5% AQE	85.52	80.87	4.651	2.496	12	12	1.864	66
	0	84	84	76	66.67	79.17		DSS vs. DSS + 5% AQE	8.61	1,700 to 15,52	Yes	**	0.0069	B-D		DSS vs. DSS + 5% AQE	85.52	76.91	8.61	2.496	12	12	3.45	66
	0	73.0769	81.82	62.5	75	62.5		DSS vs. DSS + 2.5% FermCAE	6.466	-0,4439 to 13,38	No	ns	0.0796	B-E		DSS vs. DSS + 2.5% FermCAE	85.52	79.06	6.466	2.496	12	12	2.591	66
	8	80	80	70.8333	83.3333	68		DSS + 2.5% AQE vs. DSS + 2.5% FermCAE	1.815	-5,095 to 8,724	No	ns	0.9882	C-E		DSS + 2.5% AQE vs. DSS + 2.5% FermCAE	80.87	79.06	1.815	2.496	12	12	0.7271	66
	0	84	82.6087	72	84.6154	75		DSS + 5% AQE vs. DSS + 5% FermCAE	5.817	-1,093 to 12,73	No	ns	0.1493	D-F		DSS + 5% AQE vs. DSS + 5% FermCAE	76.91	71.09	5.817	2.496	12	12	2.331	66
	0	77.2727	88	88	84	64		DSS vs. DSS + 5% FermCAE	14.43	7,517 to 21,34	Yes	****	<0,0001	B-F		DSS vs. DSS + 5% FermCAE	85.52	71.09	14.43	2.496	12	12	5.781	66
	0	100	81.4815	76	69.5652	60.8696
Figure 8d
	Control	DSS	DSS + 2.5% AQE	DSS + 5% AQE	DSS + 2.5% FermCAE	DSS + 5% FermCAE		Number of families	1
	0	45.83	24.67	19.23	37.5	28		Number of comparisons per family	7
	0	50	38.46	40	40.33	8.33		Alpha	0.05
	0	52	37.5	33.88	52	21.83
	0	34.62	33.33	25	31.54	25		Šídák's multiple comparisons test	Mean Diff,	95,00% CI of diff,	Below threshold?	Summary	Adjusted P Value			Test details	Mean 1	Mean 2	Mean Diff,	SE of diff,	n1	n2	t	DF
	0	56	36	32	34.7826	43.4783		Control vs. DSS	-49.91	-60,17 to -39,65	Yes	****	<0,0001	A-B		Control vs. DSS	0.6667	50.58	-49.91	3.706	12	12	13.47	66
	0	48	39.1304	16	64	28.5714		DSS vs. DSS + 2.5% AQE	12.05	1,789 to 22,31	Yes	*	0.0126	B-C		DSS vs. DSS + 2.5% AQE	50.58	38.53	12.05	3.706	12	12	3.251	66
	0	36	32	32	25	25		DSS vs. DSS + 5% AQE	19.87	9,612 to 30,13	Yes	****	<0,0001	B-D		DSS vs. DSS + 5% AQE	50.58	30.7	19.87	3.706	12	12	5.362	66
	0	38.4615	40.9091	29.1667	41.6667	25		DSS vs. DSS + 2.5% FermCAE	10.53	0,2678 to 20,79	Yes	*	0.0411	B-E		DSS vs. DSS + 2.5% FermCAE	50.58	40.05	10.53	3.706	12	12	2.841	66
	4	64	32	29.1667	41.6667	32		DSS vs. DSS + 5% FermCAE	21.06	10,80 to 31,32	Yes	****	<0,0001	B-F		DSS vs. DSS + 5% FermCAE	50.58	29.52	21.06	3.706	12	12	5.683	66
	4	56	52.1739	40	50	37.5		DSS + 5% AQE vs. DSS + 5% FermCAE	1.188	-9,072 to 11,45	No	ns	>0,9999	D-F		DSS + 5% AQE vs. DSS + 5% FermCAE	30.7	29.52	1.188	3.706	12	12	0.3205	66
	0	50	48	44	36	36		DSS + 2.5% AQE vs. DSS + 2.5% FermCAE	-1.521	-11,78 to 8,739	No	ns	0.9997	C-E		DSS + 2.5% AQE vs. DSS + 2.5% FermCAE	38.53	40.05	-1.521	3.706	12	12	0.4104	66
	0	76	48.1482	28	26.087	43.4783
Figure 8e
	Control	FeSO4	FeSO4 + 2.5% AQE	FeSO4 + 5% AQE	FeSO4 + 2.5% FermCAE	FeSO4 + 5% FermCAE		Number of families	1
	120.99	312.3	276.24	204.3	153.25	142.7		Number of comparisons per family	7
	128	311.21	357.93	350.66	160.08	162.86		Alpha	0.05
	140.99	274.6	294.3	279.04	141.51	152.89
	151.25	235.4	292.74	196.17	213.24	155.85		Šídák's multiple comparisons test	Mean Diff,	95,00% CI of diff,	Below threshold?	Summary	Adjusted P Value			Test details	Mean 1	Mean 2	Mean Diff,	SE of diff,	n1	n2	t	DF
	173.99	350.47	352.94	173.1	136.74	129.06		Control vs. FeSO4	-255.8	-336,1 to -175,6	Yes	****	<0,0001	A-B		Control vs. FeSO4	150.9	406.7	-255.8	28.99	12	12	8.825	66
	109.05	587.41	347.19	175.83	134.5	135.84		FeSO4 vs. FeSO4 + 2.5% AQE	116.3	36,04 to 196,5	Yes	**	0.0011	B-C		FeSO4 vs. FeSO4 + 2.5% AQE	406.7	290.4	116.3	28.99	12	12	4.012	66
	138.01	435.75	279.39	187.3	141.52	151.94		FeSO4 vs. FeSO4 + 5% AQE	197.4	117,1 to 277,6	Yes	****	<0,0001	B-D		FeSO4 vs. FeSO4 + 5% AQE	406.7	209.3	197.4	28.99	12	12	6.81	66
	153.28	295.25	181.83	125.86	184.22	124.69		FeSO4 vs. FeSO4 + 2.5% FermCAE	230.6	150,4 to 310,9	Yes	****	<0,0001	B-E		FeSO4 vs. FeSO4 + 2.5% FermCAE	406.7	176.1	230.6	28.99	12	12	7.957	66
	175.04	390.89	363.88	176.08	203.76	154.52		FeSO4 vs. FeSO4 + 5% FermCAE	261.4	181,2 to 341,7	Yes	****	<0,0001	B-F		FeSO4 vs. FeSO4 + 5% FermCAE	406.7	145.3	261.4	28.99	12	12	9.02	66
	186.06	718.63	229.96	173.92	253.94	146.64		FeSO4 + 2.5% AQE vs. FeSO4 + 2.5% FermCAE	114.3	34,08 to 194,6	Yes	**	0.0014	C-E		FeSO4 + 2.5% AQE vs. FeSO4 + 2.5% FermCAE	290.4	176.1	114.3	28.99	12	12	3.944	66
	168.69	519.45	289.04	285.69	222.14	157.99		FeSO4 + 5% AQE vs. FeSO4 + 5% FermCAE	64.05	-16,20 to 144,3	No	ns	0.1955	D-F		FeSO4 + 5% AQE vs. FeSO4 + 5% FermCAE	209.3	145.3	64.05	28.99	12	12	2.21	66
	165.53	449.19	219.61	183.89	168.19	128.3
Figure 8f
	Control	FeSO4	FeSO4 + 2.5% AQE	FeSO4+ 5% AQE	FeSO4+ 2.5% FermCAE	FeSO4 + 5% FermCAE		Number of families	1
	324.58	289.46	233.23	202.67	193.81	237.74		Number of comparisons per family	7
	318.01	253.55	247.7	249.13	165.41	279.49		Alpha	0.05
	324.6	221.03	260.24	210.55	154.81	251.85
	294.95	218.73	238.65	234.47	207.35	247.08		Šídák's multiple comparisons test	Mean Diff,	95,00% CI of diff,	Below threshold?	Summary	Adjusted P Value			Test details	Mean 1	Mean 2	Mean Diff,	SE of diff,	n1	n2	t	DF
	279.75	219.08	216.12	183.65	197.33	186.06		Control vs. FeSO4	81.77	42,97 to 120,6	Yes	****	<0,0001	A-B		Control vs. FeSO4	294.8	213.1	81.77	14.01	12	12	5.836	66
	288.3	203.81	201.18	205.31	194.71	185.25		FeSO4 vs. FeSO4 + 2.5% AQE	0.2308	-38,56 to 39,02	No	ns	>0,9999	B-C		FeSO4 vs. FeSO4 + 2.5% AQE	213.1	212.8	0.2308	14.01	12	12	0.01647	66
	249.67	199.24	217.55	235.35	193.75	186.62		FeSO4 vs. FeSO4+ 5% AQE	14.88	-23,91 to 53,67	No	ns	0.9109	B-D		FeSO4 vs. FeSO4+ 5% AQE	213.1	198.2	14.88	14.01	12	12	1.062	66
	242.4	218.62	177.74	174.26	204.97	190.45		FeSO4 vs. FeSO4+ 2.5% FermCAE	28.28	-10,51 to 67,07	No	ns	0.2893	B-E		FeSO4 vs. FeSO4+ 2.5% FermCAE	213.1	184.8	28.28	14.01	12	12	2.018	66
	394.07	203.96	185.58	154.17	192.88	172.27		FeSO4 vs. FeSO4 + 5% FermCAE	5.686	-33,11 to 44,48	No	ns	0.9997	B-F		FeSO4 vs. FeSO4 + 5% FermCAE	213.1	207.4	5.686	14.01	12	12	0.4058	66
	316.32	191.46	171.77	180.76	182.04	205.71		FeSO4 + 2.5% AQE vs. FeSO4+ 2.5% FermCAE	28.05	-10,74 to 66,84	No	ns	0.2986	C-E		FeSO4 + 2.5% AQE vs. FeSO4+ 2.5% FermCAE	212.8	184.8	28.05	14.01	12	12	2.002	66
	286.55	152.9	216.9	130.88	155.78	184.71		FeSO4+ 5% AQE vs. FeSO4 + 5% FermCAE	-9.194	-47,99 to 29,60	No	ns	0.9936	D-F		FeSO4+ 5% AQE vs. FeSO4 + 5% FermCAE	198.2	207.4	-9.194	14.01	12	12	0.6562	66
	218.67	184.84	187.25	216.92	174.47	161.22
Figure 8g
	Control	FeSO4	FeSO4 + 2.5% AQE	FeSO4 + 5% AQE	FeSO4 + 2.5% FermCAE	FeSO4 + 5% FermCAE		Number of families	1
	0	40	24	16	24	16		Number of comparisons per family	7
	0	32	28	16	16	9.09		Alpha	0.05
	0	52	28	24	36	16
	4	88	20	28	36	12		Šídák's multiple comparisons test	Mean Diff,	95,00% CI of diff,	Below threshold?	Summary	Adjusted P Value			Test details	Mean 1	Mean 2	Mean Diff,	SE of diff,	n1	n2	t	DF
	0	52	56	16	40	12		Control vs. FeSO4	-58.22	-75,74 to -40,71	Yes	****	<0,0001	A-B		Control vs. FeSO4	0.4444	58.67	-58.22	6.251	9	9	9.315	48
	0	52	32	40	52	16		FeSO4 vs. FeSO4 + 2.5% AQE	17.33	-0,1812 to 34,85	No	ns	0.0539	B-C		FeSO4 vs. FeSO4 + 2.5% AQE	58.67	41.33	17.33	6.251	9	9	2.773	48
	0	76	44	40	52	12		FeSO4 vs. FeSO4 + 5% AQE	28.89	11,37 to 46,40	Yes	***	0.0002	B-D		FeSO4 vs. FeSO4 + 5% AQE	58.67	29.78	28.89	6.251	9	9	4.622	48
	0	76	72	40	48	20		FeSO4 vs. FeSO4 + 2.5% FermCAE	19.11	1,597 to 36,63	Yes	*	0.0252	B-E		FeSO4 vs. FeSO4 + 2.5% FermCAE	58.67	39.56	19.11	6.251	9	9	3.057	48
	0	60	68	48	52	16		FeSO4 vs. FeSO4 + 5% FermCAE	44.32	26,81 to 61,84	Yes	****	<0,0001	B-F		FeSO4 vs. FeSO4 + 5% FermCAE	58.67	14.34	44.32	6.251	9	9	7.091	48
								FeSO4 + 2.5% AQE vs. FeSO4 + 2.5% FermCAE	1.778	-15,74 to 19,29	No	ns	>0,9999	C-E		FeSO4 + 2.5% AQE vs. FeSO4 + 2.5% FermCAE	41.33	39.56	1.778	6.251	9	9	0.2844	48
								FeSO4 + 5% AQE vs. FeSO4 + 5% FermCAE	15.43	-2,080 to 32,95	No	ns	0.114	D-F		FeSO4 + 5% AQE vs. FeSO4 + 5% FermCAE	29.78	14.34	15.43	6.251	9	9	2.469	48
Figure 8h
	Control	FeSO4	FeSO4+ 2.5% AQE	FeSO4+ 5% AQE	FeSO4+ 2.5% FermCAE	FeSO4+ 5% FermCAE		Number of families	1
	100	24	38	20	26	26		Number of comparisons per family	7
	86	34	26	32	34	41.67		Alpha	0.05
	94	12	20	28	8	20
	78	4	20	18	28	26		Šídák's multiple comparisons test	Mean Diff,	95,00% CI of diff,	Below threshold?	Summary	Adjusted P Value			Test details	Mean 1	Mean 2	Mean Diff,	SE of diff,	n1	n2	t	DF
	100	8	12	30	14	38		Control vs. FeSO4	74.89	61,28 to 88,50	Yes	****	<0,0001	A-B		Control vs. FeSO4	88.44	13.56	74.89	4.858	9	9	15.42	48
	94	22	20	8	18	46		FeSO4 vs. FeSO4+ 2.5% AQE	-4.667	-18,28 to 8,946	No	ns	0.9464	B-C		FeSO4 vs. FeSO4+ 2.5% AQE	13.56	18.22	-4.667	4.858	9	9	0.9606	48
	92	4	14	12	4	52		FeSO4 vs. FeSO4+ 5% AQE	-5.111	-18,72 to 8,502	No	ns	0.916	B-D		FeSO4 vs. FeSO4+ 5% AQE	13.56	18.67	-5.111	4.858	9	9	1.052	48
	80	6	10	12	18	18		FeSO4 vs. FeSO4+ 2.5% FermCAE	-5.111	-18,72 to 8,502	No	ns	0.916	B-E		FeSO4 vs. FeSO4+ 2.5% FermCAE	13.56	18.67	-5.111	4.858	9	9	1.052	48
	72	8	4	8	18	26		FeSO4 vs. FeSO4+ 5% FermCAE	-19.07	-32,69 to -5,462	Yes	**	0.0019	B-F		FeSO4 vs. FeSO4+ 5% FermCAE	13.56	32.63	-19.07	4.858	9	9	3.926	48
								FeSO4+ 2.5% AQE vs. FeSO4+ 2.5% FermCAE	-0.4444	-14,06 to 13,17	No	ns	>0,9999	C-E		FeSO4+ 2.5% AQE vs. FeSO4+ 2.5% FermCAE	18.22	18.67	-0.4444	4.858	9	9	0.09148	48
								FeSO4+ 5% AQE vs. FeSO4+ 5% FermCAE	-13.96	-27,58 to -0,3505	Yes	*	0.0414	D-F		FeSO4+ 5% AQE vs. FeSO4+ 5% FermCAE	18.67	32.63	-13.96	4.858	9	9	2.874	48

## Sheet: Supplementary Figure 1
Source data for Supplementary Figure 1
Supplementary Figure 1a
	Narirutin
	Time [min]	Negative Control						α-L-Rhamnosidase
	0	1.89	2.07	2.24	1.89	1.89	1.55	1.89	2.41	2.24	2.07	1.89	2.07
	30	1.89	2.41	2.41	2.07	2.07	2.58	1.38	1.55	1.55	1.55	1.55	1.21
	60	1.89	2.24	2.24	1.89	1.89	2.07	1.03	1.21	1.03	1.03	1.03	0.69
	90	1.89	2.24	2.41	1.89	2.07	2.24	0.86	0.86	0.86	0.69	0.69	0.52
	120	1.89	2.41	2.24	1.89	2.07	2.07	0.52	0.69	0.69	0.52	0.52	0.17
	Naringin
	Time [min]	Negative Control						α-L-Rhamnosidase
	0	310.23	276.98	283.87	245.98	239.6	204.46	321.77	280.77	289.04	248.22	248.56	232.71
	30	310.75	286.46	290.59	244.6	244.26	299.72	320.74	276.29	282.5	250.97	248.22	238.74
	60	314.53	276.81	284.73	246.84	250.46	261.31	322.46	278.36	280.77	250.63	253.73	234.26
	90	314.19	277.5	291.8	244.94	243.05	259.07	320.05	278.71	283.36	243.74	255.11	235.99
	120	316.95	284.22	292.83	242.53	249.25	259.07	318.15	280.08	283.01	250.28	256.49	236.5
	Naringenin-7-O-glucoside
	Time [min]	Negative Control						α-L-Rhamnosidase
	0	4.83	6.22	6.22	5.76	5.52	5.06	5.29	5.99	6.22	5.99	6.22	5.29
	30	5.29	6.91	6.68	5.52	5.76	6.91	5.52	6.68	7.14	6.68	6.45	6.22
	60	5.29	6.45	6.45	5.99	6.45	6.22	5.76	7.14	7.14	6.91	6.91	6.22
	90	5.76	5.99	6.45	5.99	5.99	5.99	6.45	7.37	7.6	6.68	6.91	6.91
	120	4.83	6.45	6.45	5.76	5.76	6.45	6.68	7.37	7.6	7.6	7.6	6.91
	Hesperidin
	Time [min]	Negative Control						α-L-Rhamnosidase
	0	6.72	8.19	8.19	6.22	6.39	5.24	7.21	8.03	8.52	6.22	6.39	6.06
	30	7.04	8.52	8.52	6.55	6.55	7.86	6.06	6.88	7.04	5.4	5.57	4.91
	60	6.88	8.03	8.19	6.55	6.72	6.88	5.4	6.06	6.22	4.75	4.59	3.77
	90	7.21	8.03	8.52	6.39	6.39	6.72	4.59	5.4	5.73	3.77	3.93	2.78
	120	7.21	8.35	8.52	6.55	6.39	6.72	4.09	5.08	5.24	3.28	3.28	2.13
	Neohesperidin
	Time [min]	Negative Control						α-L-Rhamnosidase
	0	62.24	59.94	61.42	56.01	54.7	46.84	65.51	60.76	63.06	57.16	57.16	53.88
	30	62.24	62.73	63.22	55.52	55.03	68.63	65.51	60.11	61.42	57.49	56.01	54.54
	60	63.88	60.11	61.91	55.85	57.32	59.29	65.51	60.44	61.09	56.51	57.32	53.23
	90	63.88	60.76	63.55	55.69	55.36	59.45	63.88	60.76	61.42	55.2	57.32	52.9
	120	63.88	61.75	64.04	55.2	56.34	58.96	63.88	61.09	61.75	57	57.82	52.9
	Hesperetin-7-O-glucoside
	Time [min]	Negative Control						α-L-Rhamnosidase
	0	1.29	2.15	2.37	1.94	1.72	1.72	1.51	2.15	2.37	1.94	2.15	1.72
	30	1.08	2.37	2.37	1.94	1.72	2.37	2.58	3.45	3.45	3.23	3.01	3.45
	60	1.08	2.15	2.37	1.94	1.94	1.94	3.45	4.52	4.52	4.09	4.09	4.52
	90	1.29	2.15	2.37	1.72	1.94	1.94	4.31	4.95	5.17	4.95	5.17	5.6
	120	1.29	2.37	2.37	1.72	1.72	1.94	4.74	5.17	5.81	5.6	6.03	5.81
Supplementary Figure 1b
	Naringenin-7-O-glucoside
	Time [min]	Negative Control						β-D-Glucosidase
	0	7.6	7.14	6.45	5.52	5.76	5.52	2.99	5.52	5.76	3.68	3.22	4.37
	30	7.83	7.14	6.91	5.29	5.29	5.29	0.69	3.22	3.45	2.07	2.07	2.3
	60	6.91	7.37	6.45	5.06	5.52	5.76	0	2.99	2.76	1.84	1.61	2.07
	90	7.37	7.14	6.45	5.29	5.52	5.76	0	2.76	2.3	1.38	1.61	1.84
	120	6.68	6.91	6.68	5.52	5.52	5.76	0	0	0	1.61	1.61	1.61
	Naringenin
	Time [min]	Negative Control						β-D-Glucosidase
	0	6.24	4.77	4.41	3.31	3.31	3.31	6.24	5.14	5.14	4.04	4.77	4.41
	30	6.24	4.77	4.04	2.94	2.94	2.94	8.08	8.45	8.08	5.88	6.24	6.61
	60	6.24	4.77	4.04	3.31	2.94	3.31	8.82	7.35	8.08	6.98	6.98	7.71
	90	6.24	4.41	4.04	2.94	3.31	3.31	8.82	8.82	8.82	7.35	6.24	7.71
	120	6.61	4.41	4.04	2.94	2.94	3.31	9.18	9.55	9.55	6.98	6.98	8.08
	Hesperetin-7-O-glucoside
	Time [min]	Negative Control						β-D-Glucosidase
	0	1.94	2.37	2.15	2.15	2.15	1.94	0.86	1.72	1.94	1.29	0.65	1.51
	30	1.94	1.94	2.37	1.72	1.94	1.94	0.22	0.65	0.65	0.43	0.43	0.65
	60	1.72	2.15	2.37	1.72	2.15	1.94	0.22	0.43	0.65	0.43	0.22	0.22
	90	1.94	2.37	2.15	1.94	2.15	1.94	0	0	0	0.22	0.22	0.22
	120	2.15	2.15	2.37	1.94	2.15	1.94	0	0	0	0.22	0.22	0.43
	Hesperetin
	Time [min]	Negative Control						β-D-Glucosidase
	0	3.31	1.98	1.98	1.98	1.65	1.65	2.65	2.65	2.65	2.32	2.32	2.65
	30	2.65	1.98	1.98	1.65	1.65	1.65	3.31	3.31	2.98	2.98	2.98	3.64
	60	2.65	1.98	1.98	1.98	1.65	1.98	3.97	3.64	2.98	3.31	3.31	3.97
	90	2.65	1.98	1.98	1.98	1.65	2.32	3.64	3.97	3.64	3.97	3.64	3.64
	120	2.98	1.98	1.98	1.65	1.65	1.65	4.3	3.97	3.64	3.64	3.64	4.3

## Sheet: Supplementary Figure 2
Source data for Supplementary Figure 2
	Control	5% AQE	5% CAE
	84	88	90
	117	144	95
	99	77	124

## Sheet: Supplementary Figure 3
Source data for Supplementary Figure 3
Supplementary Figure 3a
	Narirutin
		Control						L. plantarum						L. rhamnosus						L. brevis					L. paracasei
	0 h	78.9906	72.9617	74.4763	86.6573	81.8623	86.347	78.9084	102.679	78.7444	95.7456	92.2469	88.699	80.5759	81.9406	83.9825	92.01	89.0199	88.8821	83.2913	78.4132	100.65	86.6128	88.2481	80.4828	82.5496	77.4495	83.5923	88.4712	89.8714
	24 h	80.5341	77.2759	83.6354	102.05	87.5152	92.5328	80.4505	82.5381	75.1651	98.9861	81.6872	97.8207	76.835	76.0852	76.5175	103.531	100.65	101.169	86.8803	78.297	93.6832	86.7018	95.598	80.2008	89.3431	80.9969	83.1629	99.2917	97.3183
	144 h	78.9349	85.9513	100.188	78.0998	85.2137	74.5371	87.7948	81.6031	79.9938	85.6361	83.3192	71.8846	93.9242	93.8759	82.9924	83.7652	92.1234	93.6726	94.3123	83.1629	76.4798	82.6535	76.6732	89.7795	79.2982	86.3808	76.7898	81.6031	79.039
	Naringin
		Control						L. plantarum						L. rhamnosus						L. brevis					L. paracasei
	0 h	11.468	11.3881	11.356	12.224	12.2703	11.9265	11.639	14.8885	11.7311	13.0444	12.5722	12.6556	11.6208	11.5946	11.7736	13.0778	12.6248	12.879	11.7068	11.4296	14.0699	12.596	12.9654	11.5225	11.9	11.6949	11.8132	12.2798	12.3652
	24 h	11.622	11.3865	12.241	14.7621	12.4709	13.1575	11.7386	11.9447	11.4716	13.8846	12.935	14.7958	11.1536	10.866	11.0114	14.762	14.7568	15.2499	12.782	12.0791	13.8899	12.6602	15.1586	11.8109	12.8761	11.9137	12.2586	13.9789	13.7272
	144 h	11.6104	12.5524	14.4429	11.1353	12.109	11.5442	12.8163	12.1518	11.7164	11.9177	12.0994	11.9256	12.5894	13.0186	11.7461	11.5471	11.903	11.8808	13.0418	12.2373	11.8735	12.1483	12.0865	13.268	11.9494	12.4219	11.9391	12.3292	11.9246
	Naringenin-7-O-glucoside
		Control						L. plantarum						L. rhamnosus						L. brevis					L. paracasei
	0 h	129.559	146.264	125.499	144.175	139.795	150.724	148.599	158.519	133.939	170.612	149.363	135.137	129.223	135.696	145.671	156.073	147.523	152.047	134.998	136.69	179.352	163	144.101	129.97	139.743	123.541	147.371	141.885	148.369
	24 h	136.331	132.096	137.935	190.468	152.947	161.716	23.8929	28.776	23.9177	0	0	0	0	0	0	0	0	0	63.9795	35.6727	160.638	130.061	139.52	90.5111	100.298	134.709	56.7539	78.1972	61.4834
	144 h	131.279	145.345	166.783	125.252	81.3455	116.623	0	0	0	0	0	0	0	0	0	0	0	0	0	0	0	0	0	0	0	0	0	0	0
	Naringenin
		Control						L. plantarum						L. rhamnosus						L. brevis					L. paracasei
	0 h	133.98	116.682	110.474	173.466	174.555	169.088	133.84	184.969	141.194	196.597	185.35	189.133	141.268	144.335	148.595	192.42	186.021	193.314	136.036	134.487	210.852	184.685	192.223	143.011	136.905	133.182	178.244	181.101	176.603
	24 h	145.01	141.784	151.775	195.091	154.311	170.747	282.096	302.254	282.389	354.293	325.644	375.45	285.759	275.425	276.99	395.842	372.755	404.953	234.404	265.607	195.992	173.555	218.831	190.013	205.747	107.464	264.106	287.334	286.744
	144 h	104.728	123.429	142.421	114.722	189.118	112.418	340.713	313.961	310.818	311.945	305.114	306.559	298.522	279.485	267.33	269.819	285.386	284.812	303.55	286.744	274.267	273.738	282.392	319.061	270.54	303.371	282.822	287.482	285.776
	Hesperidin
		Control						L. plantarum						L. rhamnosus						L. brevis					L. paracasei
	0 h	305.548	306.403	301.731	383.396	350.268	422.236	315.461	412.406	326.717	632.208	573.497	473.979	326.887	330.278	338.102	491.268	401.207	387.065	333.634	298.231	473.471	430.259	425.217	306.103	319.196	311.195	431.233	430.701	509.364
	24 h	304.596	300.741	314.709	428.281	384.056	402.692	309.379	332.686	323.314	484.041	327.568	378.809	312.617	309.566	314.709	468.439	465.076	467.472	364.152	318.093	378.157	370.134	439.113	313.503	336.403	313.192	440.795	527.683	577.072
	144 h	305.219	328.569	376.035	320.142	363.781	350.904	340.591	344.098	326.216	458.019	313.446	300.741	355.539	372.198	335.795	401.623	373.514	357.917	375.62	323.026	320.627	382.915	351.262	351.504	316.677	330.145	315.288	312.05	308.78
	Neohesperidin
		Control						L. plantarum						L. rhamnosus						L. brevis					L. paracasei
	0 h	2.4239	2.4281	2.40153	2.5896	2.59458	2.53007	2.45548	3.14775	2.48441	2.79858	2.71568	2.71568	2.45165	2.43898	2.48055	2.80965	2.70857	2.75509	2.47698	2.41502	3.02216	2.67231	2.78996	2.42331	2.51171	2.47055	2.53667	2.62458	2.64735
	24 h	2.45038	2.40934	2.58874	3.11173	2.64039	2.77485	2.46483	2.50794	2.39933	2.95803	2.73536	3.14547	2.32764	2.27127	2.3011	3.12293	3.13968	3.24024	2.68056	2.53798	2.95803	2.67506	3.19661	2.47413	2.70142	2.49869	2.62458	2.96716	2.91059
	144 h	2.43508	2.6519	3.0417	2.32681	2.54647	2.38546	2.68799	2.547	2.45085	2.51062	2.5489	2.49478	2.66233	2.74517	2.48488	2.40635	2.47907	2.49057	2.74101	2.57411	2.46255	2.54162	2.51848	2.79529	2.51331	2.60895	2.50571	2.56387	2.46697
	Hesperetin-7-O-glucoside
		Control						L. plantarum						L. rhamnosus						L. brevis					L. paracasei
	0 h	89.7683	68.4063	89.0539	99.4859	102.335	96.9268	94.1585	123.932	91.7257	104.175	104.228	104.228	96.2501	95.7524	91.5829	101.749	102.38	104.444	99.6906	91.6305	116.992	95.0155	106.064	83.8421	96.3145	93.6954	82.264	86.2654	96.9268
	24 h	93.9629	87.6154	95.6535	116.574	100.986	93.429	26.8187	17.9443	31.321	8.83865	8.87965	8.89341	6.70119	4.42387	4.449	2.23142	4.41479	8.87508	77.577	48.939	101.644	90.6892	110.597	80.2063	89.3492	90.0028	68.5699	88.6594	75.2057
	144 h	87.7114	92.097	105.469	73.766	67.393	70.4515	0	0	2.2222	0	0	0	4.43069	2.21421	2.2074	0	0	0	2.2245	4.42387	0	0	0	2.20063	2.20288	0	0	0	4.29589
	Hesperetin
		Control						L. plantarum						L. rhamnosus						L. brevis					L. paracasei
	0 h	68.9566	58.3857	68.4078	84.9125	78.6098	94.7615	65.4405	115.6	75.6158	102.157	102.21	95.3958	75.6551	85.5272	78.9299	108.744	92.3216	102.421	74.8768	68.7501	111.912	98.448	91.6585	70.8447	73.9851	71.9732	92.2263	88.3544	94.7615
	24 h	68.7416	69.0285	82.0213	91.2371	80.8058	85.4388	137.341	151.625	144.357	186.712	150.062	204.947	164.723	146.125	157.207	239.972	240.781	224.977	105.562	112.779	105.237	84.9561	115.54	82.1486	96.0885	51.8525	112.142	125.994	122.337
	144 h	50.5324	57.2701	64.1384	49.9978	80.1581	55.8639	182.102	177.164	177.529	181.599	180.889	172.571	176.981	163.284	152.607	147.183	170.25	159.913	177.713	166.514	130.191	151.984	137.214	172.425	155.68	156.139	147.478	146.501	141.898
Supplementary Figure 3b
	Time [h]	no added glucose				+ 2 % glucose
	0	251000000	160000000	292000000	440000000	288000000	343000000	317000000	387000000
	6	269000000	80000000	340000000	330000000	198000000	1040000000	363000000	1350000000
	24	154000000	137000000	210000000	143000000	424000000	707000000	490000000	677000000
	48	44666667	26666667	74333333	56666667	109000000	100000000	412000000	600000000
	144	6000000	10000000	5600000	6000000		10000000	233333	1000000
Supplementary Figure 3c
	Naringenin
	Time [h]	no added sugar						+ 2% Glucose
	0 h	198	192	169	148	168	161	172	147	137	171	171	162
	24 h	343	239	245	290	282	296	148	171	163	207	211	226
	144 h	295	349	286	275	287	267	246	234	220	215	242	199
	Hesperetin
	Time [h]	no added sugar						+ 2% Glucose
	0 h	121	126	102	72	77	77	111	95	90	81	83	71
	24 h	192	133	134	115	128	127	82	96	85	84	87	87
	144 h	131	152	129	141	144	136	97	90	90	91	103	96

[truncated: 4 more sheets: Supplementary Figure 4, Supplementary Figure 6, Supplementary Figure 7, Supplementary Figure 8]
